# Supplementary material for: Metabolic diversity of Ferrovaceae and potential contributions to iron oxidation
Source: Appl Environ Microbiol. 2026 Jun 3;92(7):e00700-26. doi: 10.1128/aem.00700-26 (PMC13390463; doi:10.1128/aem.00700-26)
Supplement: Table S1 — Genomes used in the analysis, taxonomic classification, completeness, contamination, and strain heterogeneity of each genome; location and geochemical information; and presence or absence of relevant metabolic pathways and number of genes found that encode for flagellar proteins. [file aem.00700-26-s0002.xlsx]

## Sheet: Sheet1
Supplemental Table 1. Genomes used in the analysis, taxonomic classification, completeness, contamination, and strain heterogeneity of each genome, location and geochemical information (when provided), and presence or absence of relevant metabolic pathways and number of genes found that encode for encoding flagellar proteins. KEGG Orthology numbers are indicated for metabolic pathways and genes.
Clade	Genus	Species	Accession	Completeness	Contamination	Strain heterogeneity	GTDB Taxonomy	Cyc2	Potential Fe(II) oxidation or Fe(III) reduction	Nitrogen Fixation	Carbon Fixation (Calvin Cycle)	Sulfur Oxidation	Photosynthesis	Flagellar Biosynthesis
										M00175	M00165	M00595	M00597	K02386	K02387	K02388	K02389	K02390	K02391	K02392	K02393	K02394	K02395	K02396	K02397	K02398	K02399	K02400	K02401	K02402	K02403	K02404	K02405	K02406	K02407	K02408	K02409	K02410	K02411	K02412	K02413	K02414	K02415	K02416	K02417	K02418	K02419	K02420	K02421
1	Solisferrum	16	GCA_903905585_freshwater_MAG_AlinenLipids_bin_7662	96.05	3.08	80	d__Bacteria;p__Pseudomonadota;c__Gammaproteobacteria;o__Burkholderiales;f__Ferrovaceae;g__CAIVHB01;s__CAIVHB01 sp903905585	3	0	0	0	1	1	2	2	1	1	1	1	1	1	1	1	1	1	2	2	1	1	2	2	1	1	3	2	1	1	1	1	1	1	1	1	1	1	1	1	1	1
1	Solisferrum	19	GCA_903829055_freshwater_MAG_T7_bin_604	93.8	0.63	0	d__Bacteria;p__Pseudomonadota;c__Gammaproteobacteria;o__Burkholderiales;f__Ferrovaceae;g__CAIVHB01;s__CAIVHB01 sp903893215	1	2	0	0	1	1	1	1	1	1	1	2	1	1	1	1	1	1	1	1	1	1	2	2	1	1	1	1	1	1	1	1	1	1	1	1	1	1	1	1	1	1
1	Solisferrum	19	GCA_903874865_freshwater_MAG_T7_022_bin_310	96.05	0.38	0	d__Bacteria;p__Pseudomonadota;c__Gammaproteobacteria;o__Burkholderiales;f__Ferrovaceae;g__CAIVHB01;s__CAIVHB01 sp903893215	3	2	0	0	1	1	1	1	1	1	1	2	1	1	1	1	1	1	1	1	1	1	2	2	1	1	1	1	1	1	1	1	1	1	1	1	1	1	1	1	1	1
1	Solisferrum	19	GCA_903893215_freshwater_MAG_T7_5_bin_083	94.15	0.22	0	d__Bacteria;p__Pseudomonadota;c__Gammaproteobacteria;o__Burkholderiales;f__Ferrovaceae;g__CAIVHB01;s__CAIVHB01 sp903893215	1	2	0	0	1	1	1	1	1	1	1	2	1	1	1	1	1	1	1	1	1	1	2	2	1	1	1	1	1	1	1	1	1	1	1	1	1	1	1	1	1	1
1	Solisferrum	20	GCA_903836425_freshwater_MAG_T8_022_bin_372	85.97	1.32	50	d__Bacteria;p__Pseudomonadota;c__Gammaproteobacteria;o__Burkholderiales;f__Ferrovaceae;g__CAIVHB01;s__CAIVHB01 sp903863375	2	0	0	0	1	1	1	1	1	1	1	1	1	1	2	2	1	1	1	1	1	0	1	2	1	1	1	2	1	1	1	1	1	1	0	1	2	1	1	1	1	1
1	Solisferrum	20	GCA_903863375_freshwater_MAG_T8_5_bin_086	98.02	1.19	83.33	d__Bacteria;p__Pseudomonadota;c__Gammaproteobacteria;o__Burkholderiales;f__Ferrovaceae;g__CAIVHB01;s__CAIVHB01 sp903863375	3	0	0	0	1	1	1	1	1	1	1	1	1	1	2	1	1	1	1	1	1	1	2	2	1	1	1	1	1	1	1	1	1	1	1	1	1	1	1	1	1	1
1	Solisferrum	20	GCA_903926265_freshwater_MAG_T8_bin_611	97.56	2.53	60	d__Bacteria;p__Pseudomonadota;c__Gammaproteobacteria;o__Burkholderiales;f__Ferrovaceae;g__CAIVHB01;s__CAIVHB01 sp903863375	3	0	0	0	1	1	1	1	1	1	1	1	1	1	2	1	1	1	1	1	1	1	2	2	1	1	1	1	1	1	1	1	1	1	1	1	1	1	1	1	1	1
1	Solisferrum	21	GCA_903867885_freshwater_MAG_Ki1_0_7m_bin_0142	97.6	1.22	25	d__Bacteria;p__Pseudomonadota;c__Gammaproteobacteria;o__Burkholderiales;f__Ferrovaceae;g__CAIVHB01;s__CAIVHB01 sp903867885	4	0	0	0	1	1	1	1	1	1	1	1	1	1	1	1	1	1	1	1	1	1	2	2	1	1	2	1	1	1	1	1	1	1	1	1	1	1	1	1	1	1
2	Ferrovum	1	GCA_000735045_Fv_myxofaciens_P3G_1.0	94.87	0	0	d__Bacteria;p__Pseudomonadota;c__Gammaproteobacteria;o__Burkholderiales;f__Ferrovaceae;g__Ferrovum;s__Ferrovum myxofaciens	2	0	1	1	0	0	1	1	1	1	1	1	1	1	1	2	1	1	0	1	1	1	2	2	1	1	1	1	1	1	1	1	1	1	1	1	1	1	1	1	1	1
2	Ferrovum	1	GCA_001581915_ASM158191v1	95.34	0	0	d__Bacteria;p__Pseudomonadota;c__Gammaproteobacteria;o__Burkholderiales;f__Ferrovaceae;g__Ferrovum;s__Ferrovum myxofaciens	2	0	1	1	0	0	1	1	1	1	2	1	1	1	1	1	1	1	0	1	1	1	2	2	1	1	1	1	1	1	1	1	1	1	1	1	1	1	1	1	1	1
2	Ferrovum	1	GCA_013181395_ASM1318139v2	94.87	0.47	0	d__Bacteria;p__Pseudomonadota;c__Gammaproteobacteria;o__Burkholderiales;f__Ferrovaceae;g__Ferrovum;s__Ferrovum myxofaciens	2	0	0	1	0	0	1	1	1	1	1	1	1	0	1	1	1	1	1	1	1	1	2	2	1	1	1	1	1	1	1	1	1	1	1	1	1	1	1	1	1	1
2	Ferrovum	1	GCA_013181415_ASM1318141v1	94.87	0	0	d__Bacteria;p__Pseudomonadota;c__Gammaproteobacteria;o__Burkholderiales;f__Ferrovaceae;g__Ferrovum;s__Ferrovum myxofaciens	2	0	1	1	0	0	1	1	1	1	1	1	1	0	1	2	1	1	1	1	1	1	2	2	1	1	1	1	1	1	1	1	1	1	1	1	1	1	1	1	1	1
2	Ferrovum	1	GCA_018986695_ASM1898669v1	94.87	0	0	d__Bacteria;p__Pseudomonadota;c__Gammaproteobacteria;o__Burkholderiales;f__Ferrovaceae;g__Ferrovum;s__Ferrovum myxofaciens	2	0	1	1	0	0	1	1	1	1	1	1	1	0	1	1	1	1	1	1	1	1	2	2	1	1	1	1	1	1	1	1	1	1	1	1	1	1	1	1	1	1
2	Ferrovum	1	GCA_019038085_ASM1903808v1	94.87	0.47	0	d__Bacteria;p__Pseudomonadota;c__Gammaproteobacteria;o__Burkholderiales;f__Ferrovaceae;g__Ferrovum;s__Ferrovum myxofaciens	2	0	1	1	0	0	1	1	1	1	1	1	1	0	1	1	1	1	1	1	1	1	2	2	1	1	1	1	1	1	1	1	1	1	1	1	1	1	1	1	1	1
2	Ferrovum	1	GCA_019038105_ASM1903810v1	94.87	0.47	0	d__Bacteria;p__Pseudomonadota;c__Gammaproteobacteria;o__Burkholderiales;f__Ferrovaceae;g__Ferrovum;s__Ferrovum myxofaciens	2	0	1	1	0	0	1	1	1	1	1	1	1	0	1	1	1	1	1	1	1	1	2	2	1	1	1	1	1	1	1	1	1	1	1	1	1	1	1	1	1	1
2	Ferrovum	1	GCA_027316745_ASM2731674v1	82.81	1.21	0	d__Bacteria;p__Pseudomonadota;c__Gammaproteobacteria;o__Burkholderiales;f__Ferrovaceae;g__Ferrovum;s__Ferrovum myxofaciens	1	0	1	1	0	0	1	1	1	1	1	1	1	1	1	1	1	1	1	2	0	1	2	2	1	1	0	0	1	2	1	1	1	1	1	1	1	1	1	1	1	1
2	Ferrovum	1	JBVQOC000000000 (Wind 6)	88.37	1.18	66.67	d__Bacteria;p__Pseudomonadota;c__Gammaproteobacteria;o__Burkholderiales;f__Ferrovaceae;g__Ferrovum;s__Ferrovum myxofaciens	0	0	0	1	0	0	1	1	1	1	1	0	0	0	0	0	0	0	0	1	1	1	2	3	1	1	1	1	1	1	1	1	1	1	1	1	1	1	1	0	0	0
2	Ferrovum	4	GCA_010435995_ASM1043599v1	86.7	0.63	100	d__Bacteria;p__Pseudomonadota;c__Gammaproteobacteria;o__Burkholderiales;f__Ferrovaceae;g__Ferrovum;s__Ferrovum sp010435995	2	0	0	1	0	0	1	1	1	0	1	1	1	1	1	1	1	1	1	1	1	1	1	2	1	1	1	1	1	1	1	1	1	1	1	1	1	1	1	1	1	1
2	Ferrovum	5	GCA_019456435_ASM1945643v1	84.38	4.56	85	d__Bacteria;p__Pseudomonadota;c__Gammaproteobacteria;o__Burkholderiales;f__Ferrovaceae;g__Ferrovum;s__Ferrovum sp021796835	0	0	0	1	0	0	1	1	0	0	1	2	1	1	1	1	1	1	1	1	1	1	3	2	0	0	1	1	1	1	2	1	2	1	1	1	2	1	1	1	1	1
2	Ferrovum	5	GCA_027317285_ASM2731728v1	93.05	2.24	50	d__Bacteria;p__Pseudomonadota;c__Gammaproteobacteria;o__Burkholderiales;f__Ferrovaceae;g__Ferrovum;s__Ferrovum sp021796835	1	0	0	0	0	0	1	1	1	1	1	2	1	1	1	1	1	1	1	1	1	1	2	2	1	1	0	1	1	1	1	1	1	1	1	1	1	1	1	1	1	1
2	Ferrovum	5	GCA_027344885_ASM2734488v1	95.34	0.06	100	d__Bacteria;p__Pseudomonadota;c__Gammaproteobacteria;o__Burkholderiales;f__Ferrovaceae;g__Ferrovum;s__Ferrovum sp021796835	2	0	0	1	0	0	1	1	1	1	1	2	1	1	1	2	1	1	0	1	1	1	2	2	1	1	1	1	1	1	1	1	1	1	1	1	1	1	1	1	1	1
2	Ferrovum	5	GCA_027446215_ASM2744621v1	85.47	2.44	16.67	d__Bacteria;p__Pseudomonadota;c__Gammaproteobacteria;o__Burkholderiales;f__Ferrovaceae;g__Ferrovum;s__Ferrovum sp021796835	0	0	0	0	0	0	0	0	0	0	0	0	0	0	0	0	0	0	0	0	0	1	2	2	0	0	0	0	0	1	1	1	1	1	1	0	0	0	0	0	0	0
2	Ferrovum	5	GCA_027446235_ASM2744623v1	94.39	1.45	20	d__Bacteria;p__Pseudomonadota;c__Gammaproteobacteria;o__Burkholderiales;f__Ferrovaceae;g__Ferrovum;s__Ferrovum sp021796835	2	0	1	1	0	0	1	1	1	1	1	2	1	1	1	2	1	1	1	1	1	1	2	2	1	1	1	1	1	1	1	1	1	1	1	1	1	1	1	1	1	1
2	Ferrovum	5	GCA_027450425_ASM2745042v1	91.46	0	0	d__Bacteria;p__Pseudomonadota;c__Gammaproteobacteria;o__Burkholderiales;f__Ferrovaceae;g__Ferrovum;s__Ferrovum sp021796835	1	0	0	0	0	0	1	1	1	1	0	2	1	1	1	1	1	1	1	1	1	1	2	2	1	1	1	1	1	1	1	1	1	1	1	1	1	1	1	1	1	1
2	Ferrovum	5	GCA_027450465_ASM2745046v1	82.38	1.34	100	d__Bacteria;p__Pseudomonadota;c__Gammaproteobacteria;o__Burkholderiales;f__Ferrovaceae;g__Ferrovum;s__Ferrovum sp021796835	0	0	0	0	0	0	1	1	0	0	0	0	0	1	1	1	1	1	0	1	1	0	1	1	1	1	0	0	1	1	0	0	0	0	0	1	1	1	1	1	1	1
2	Ferrovum	5	GCA_027450485_ASM2745048v1	89.02	0.98	33.33	d__Bacteria;p__Pseudomonadota;c__Gammaproteobacteria;o__Burkholderiales;f__Ferrovaceae;g__Ferrovum;s__Ferrovum sp021796835	2	0	1	1	0	0	1	1	1	1	1	2	1	1	1	1	1	1	1	1	1	1	2	2	1	1	1	1	0	0	0	1	1	1	0	1	1	1	1	1	1	1
2	Ferrovum	5	GCA_027450505_ASM2745050v1	81.62	0.59	0	d__Bacteria;p__Pseudomonadota;c__Gammaproteobacteria;o__Burkholderiales;f__Ferrovaceae;g__Ferrovum;s__Ferrovum sp021796835	1	0	0	1	0	0	1	1	1	1	1	2	1	1	1	1	1	1	1	1	1	1	2	2	1	1	1	1	1	1	1	1	1	1	1	1	1	1	1	1	1	1
2	Ferrovum	5	GCA_027450525_ASM2745052v1	90.65	0.03	100	d__Bacteria;p__Pseudomonadota;c__Gammaproteobacteria;o__Burkholderiales;f__Ferrovaceae;g__Ferrovum;s__Ferrovum sp021796835	0	0	0	0	0	0	1	1	1	1	0	2	1	1	1	1	1	1	0	0	0	0	1	1	0	0	1	1	1	1	1	1	1	1	1	1	1	1	1	1	1	1
2	Ferrovum	5	GCA_027450545_ASM2745054v1	80.42	0.61	100	d__Bacteria;p__Pseudomonadota;c__Gammaproteobacteria;o__Burkholderiales;f__Ferrovaceae;g__Ferrovum;s__Ferrovum sp021796835	0	0	0	1	0	0	1	1	1	0	1	2	1	1	1	1	1	1	1	1	1	1	2	2	1	1	1	1	1	1	1	1	1	1	1	1	1	1	1	1	1	1
2	Ferrovum	5	GCA_027458445_ASM2745844v1	86.7	1.3	22.22	d__Bacteria;p__Pseudomonadota;c__Gammaproteobacteria;o__Burkholderiales;f__Ferrovaceae;g__Ferrovum;s__Ferrovum sp021796835	2	0	0	1	0	0	1	1	1	1	2	2	1	1	1	2	1	1	1	1	1	1	2	2	1	1	1	1	1	1	1	1	1	1	1	1	1	1	1	1	1	1
2	Ferrovum	5	GCA_027458485_ASM2745848v1	90.44	0	0	d__Bacteria;p__Pseudomonadota;c__Gammaproteobacteria;o__Burkholderiales;f__Ferrovaceae;g__Ferrovum;s__Ferrovum sp021796835	2	0	1	1	0	0	1	1	1	1	1	2	1	1	1	2	1	1	0	1	1	1	2	2	1	1	1	1	1	1	1	1	1	1	1	1	1	1	1	1	1	1
2	Ferrovum	5	GCA_027458505_ASM2745850v1	90.35	1.58	28.57	d__Bacteria;p__Pseudomonadota;c__Gammaproteobacteria;o__Burkholderiales;f__Ferrovaceae;g__Ferrovum;s__Ferrovum sp021796835	0	0	0	0	0	0	1	1	1	1	1	2	1	1	1	3	1	1	1	1	1	1	2	2	1	1	1	1	1	1	1	1	1	1	1	1	1	1	1	1	1	1
2	Ferrovum	5	GCA_027458525_ASM2745852v1	92.72	3.37	64.29	d__Bacteria;p__Pseudomonadota;c__Gammaproteobacteria;o__Burkholderiales;f__Ferrovaceae;g__Ferrovum;s__Ferrovum sp021796835	0	0	0	0	0	0	1	1	1	1	1	2	1	1	1	3	1	1	1	1	1	1	2	2	1	1	1	1	1	1	1	1	1	1	1	1	1	1	1	1	1	1
2	Ferrovum	5	GCA_027460845_ASM2746084v1	75.86	1.72	0	d__Bacteria;p__Pseudomonadota;c__Gammaproteobacteria;o__Burkholderiales;f__Ferrovaceae;g__Ferrovum;s__Ferrovum sp021796835	0	0	0	0	0	0	0	0	0	0	0	0	0	0	1	1	1	1	1	1	1	0	2	1	1	1	0	0	1	1	1	1	1	1	0	0	1	1	1	1	1	1
2	Ferrovum	7	GCA_027316835_ASM2731683v1	86.56	0.9	66.67	d__Bacteria;p__Pseudomonadota;c__Gammaproteobacteria;o__Burkholderiales;f__Ferrovaceae;g__Ferrovum;s__Ferrovum sp019456405	2	0	1	1	0	0	1	1	1	1	1	2	1	1	1	1	1	1	0	1	1	1	2	2	1	1	1	1	1	1	1	1	1	1	1	1	1	1	1	1	1	1
2	Ferrovum	7	JBVQOE000000000 (Wind 11)	74.94	0	0	d__Bacteria;p__Pseudomonadota;c__Gammaproteobacteria;o__Burkholderiales;f__Ferrovaceae;g__Ferrovum;s__Ferrovum sp019456405	0	0	0	1	0	0	1	1	1	1	1	2	1	1	1	1	1	1	1	1	1	0	2	2	0	1	1	1	1	0	0	1	1	1	0	1	1	1	1	1	1	1
2	Ferrovum	8	GCA_027450345_ASM2745034v1	75.86	0.86	100	d__Bacteria;p__Pseudomonadota;c__Gammaproteobacteria;o__Burkholderiales;f__Ferrovaceae;g__Ferrovum;s__Ferrovum sp021832305	2	0	0	1	0	0	1	1	1	1	1	2	1	1	1	1	1	1	0	1	1	1	2	2	1	1	1	1	1	1	1	1	1	1	1	1	1	1	1	1	1	1
2	Ferrovum	8	GCA_027319165_ASM2731916v1	94.39	0.24	0	d__Bacteria;p__Pseudomonadota;c__Gammaproteobacteria;o__Burkholderiales;f__Ferrovaceae;g__Ferrovum;s__Ferrovum sp021832305	2	0	0	1	0	0	1	1	1	1	1	2	1	1	1	1	1	1	0	1	1	1	2	2	1	1	1	1	1	1	1	1	1	1	1	1	1	1	1	1	1	1
2	Ferrovum	8	GCA_027450265_ASM2745026v1	92.34	1.86	85.71	d__Bacteria;p__Pseudomonadota;c__Gammaproteobacteria;o__Burkholderiales;f__Ferrovaceae;g__Ferrovum;s__Ferrovum sp021832305	2	0	0	1	0	0	1	1	1	1	1	2	1	1	1	1	1	1	0	1	1	1	1	1	1	1	1	1	1	1	1	1	1	1	1	1	1	1	1	1	1	1
2	Ferrovum	8	GCA_027450305_ASM2745030v1	84.01	0.82	83.33	d__Bacteria;p__Pseudomonadota;c__Gammaproteobacteria;o__Burkholderiales;f__Ferrovaceae;g__Ferrovum;s__Ferrovum sp021832305	3	0	0	1	0	0	2	1	1	2	3	2	1	1	1	2	1	1	0	1	1	1	2	2	1	1	3	2	1	1	1	1	1	1	1	1	1	1	1	1	1	1
2	Ferrovum	8	GCA_027450325_ASM2745032v1	77.47	0.65	0	d__Bacteria;p__Pseudomonadota;c__Gammaproteobacteria;o__Burkholderiales;f__Ferrovaceae;g__Ferrovum;s__Ferrovum sp021832305	0	0	0	1	0	0	1	1	1	1	1	0	0	0	0	0	0	0	0	1	1	1	2	2	1	1	1	2	1	2	1	1	1	1	1	1	1	1	1	1	0	0
2	Ferrovum	8	GCA_027450355_ASM2745035v1	86.59	2.36	42.86	d__Bacteria;p__Pseudomonadota;c__Gammaproteobacteria;o__Burkholderiales;f__Ferrovaceae;g__Ferrovum;s__Ferrovum sp021832305	4	0	1	1	0	0	0	0	0	0	0	0	0	0	0	0	0	0	1	2	1	0	2	2	1	1	1	1	1	1	1	1	1	1	1	1	1	0	0	0	0	0
2	Ferrovum	8	GCA_027458285_ASM2745828v1	89.49	0	0	d__Bacteria;p__Pseudomonadota;c__Gammaproteobacteria;o__Burkholderiales;f__Ferrovaceae;g__Ferrovum;s__Ferrovum sp021832305	2	0	0	1	0	0	1	1	1	1	1	2	1	1	1	1	1	1	0	1	1	1	2	2	1	1	1	1	1	1	1	1	1	1	1	1	1	1	1	1	1	1
2	Ferrovum	8	GCA_027458305_ASM2745830v1	92.5	0	0	d__Bacteria;p__Pseudomonadota;c__Gammaproteobacteria;o__Burkholderiales;f__Ferrovaceae;g__Ferrovum;s__Ferrovum sp021832305	2	0	0	1	0	0	1	1	1	1	1	2	1	1	1	1	1	1	0	1	1	1	2	2	1	1	1	1	1	1	1	1	1	1	1	1	1	1	1	1	1	1
2	Ferrovum	8	GCA_027458325_ASM2745832v1	86.28	0.91	33.33	d__Bacteria;p__Pseudomonadota;c__Gammaproteobacteria;o__Burkholderiales;f__Ferrovaceae;g__Ferrovum;s__Ferrovum sp021832305	0	0	0	1	0	0	1	1	1	1	1	2	1	1	2	1	1	1	0	1	1	1	2	2	1	1	1	1	1	1	1	1	1	1	1	1	1	1	1	1	1	1
2	Ferrovum	8	GCA_027458345_ASM2745834v1	84.8	0	0	d__Bacteria;p__Pseudomonadota;c__Gammaproteobacteria;o__Burkholderiales;f__Ferrovaceae;g__Ferrovum;s__Ferrovum sp021832305	3	0	0	1	0	0	1	1	1	1	1	2	1	1	1	1	1	1	0	1	1	1	2	2	1	1	1	1	1	1	1	1	1	1	1	1	1	1	1	1	1	1
2	Ferrovum	8	GCA_027458405_ASM2745840v1	80.5	1.3	16.67	d__Bacteria;p__Pseudomonadota;c__Gammaproteobacteria;o__Burkholderiales;f__Ferrovaceae;g__Ferrovum;s__Ferrovum sp021832305	1	0	0	1	0	0	1	1	1	1	1	1	1	0	0	1	1	1	0	1	1	1	2	2	0	1	1	1	1	2	1	1	0	0	0	1	1	1	1	1	1	1
2	Ferrovum	8	GCA_027458425_ASM2745842v1	94.87	1.42	100	d__Bacteria;p__Pseudomonadota;c__Gammaproteobacteria;o__Burkholderiales;f__Ferrovaceae;g__Ferrovum;s__Ferrovum sp021832305	2	0	0	1	0	0	1	1	1	1	1	2	1	1	1	1	1	1	0	1	1	1	2	2	1	1	1	1	1	1	1	1	1	1	1	1	1	1	1	1	1	1
2	Ferrovum	10	GCA_027341745_ASM2734174v1	90.28	0.59	50	d__Bacteria;p__Pseudomonadota;c__Gammaproteobacteria;o__Burkholderiales;f__Ferrovaceae;g__Ferrovum;s__Ferrovum sp021805445	1	0	0	1	0	0	1	1	1	1	2	2	1	1	1	1	1	1	0	1	1	1	2	2	1	1	1	1	1	1	1	1	1	1	1	1	1	1	1	1	1	1
2	Ferrovum	10	GCA_027458125_ASM2745812v1	92.33	1.23	50	d__Bacteria;p__Pseudomonadota;c__Gammaproteobacteria;o__Burkholderiales;f__Ferrovaceae;g__Ferrovum;s__Ferrovum sp021805445	1	0	0	1	0	0	1	1	1	1	1	2	1	1	1	1	1	1	0	1	1	1	2	2	1	1	1	1	1	1	1	1	1	1	1	1	1	1	1	1	1	1
2	Ferrovum	10	GCA_027458165_ASM2745816v1	86.33	1.08	50	d__Bacteria;p__Pseudomonadota;c__Gammaproteobacteria;o__Burkholderiales;f__Ferrovaceae;g__Ferrovum;s__Ferrovum sp021805445	0	0	0	1	0	0	1	1	1	1	1	2	1	1	1	1	1	1	0	1	1	1	2	2	1	1	1	1	1	1	1	1	1	1	1	1	1	1	1	1	1	1
2	Ferrovum	10	GCA_027458245_ASM2745824v1	92.5	1.5	76.47	d__Bacteria;p__Pseudomonadota;c__Gammaproteobacteria;o__Burkholderiales;f__Ferrovaceae;g__Ferrovum;s__Ferrovum sp021805445	1	0	0	1	0	0	1	1	1	1	1	2	1	1	1	1	1	1	0	1	1	1	2	2	1	1	1	1	1	1	1	1	1	1	1	1	1	1	1	1	1	1
2	Ferrovum	10	GCA_027458265_ASM2745826v1	94.63	2.95	27.27	d__Bacteria;p__Pseudomonadota;c__Gammaproteobacteria;o__Burkholderiales;f__Ferrovaceae;g__Ferrovum;s__Ferrovum sp021805445	2	0	0	1	0	0	1	1	1	1	1	2	1	1	1	1	1	1	0	1	1	1	2	2	1	1	1	1	1	1	1	1	1	1	1	1	1	1	1	1	1	1
2	Ferrovum	14	GCA_027442015_ASM2744201v1	93.38	2.87	11.11	d__Bacteria;p__Pseudomonadota;c__Gammaproteobacteria;o__Burkholderiales;f__Ferrovaceae;g__Ferrovum;s__Ferrovum sp021798835	2	0	0	1	0	0	1	1	1	1	1	1	1	1	1	1	1	1	1	1	1	1	2	2	1	1	1	1	1	1	1	1	1	1	1	1	1	1	1	1	1	1
2	Ferrovum	14	GCA_027442025_ASM2744202v1	94.32	2.49	14.29	d__Bacteria;p__Pseudomonadota;c__Gammaproteobacteria;o__Burkholderiales;f__Ferrovaceae;g__Ferrovum;s__Ferrovum sp021798835	0	0	0	1	0	0	1	1	1	1	1	1	1	1	1	2	1	1	1	1	1	1	3	3	1	1	1	1	1	1	1	1	1	1	1	1	1	1	1	1	1	1
2	Ferrovum	14	GCA_027442075_ASM2744207v1	89.65	0.5	0	d__Bacteria;p__Pseudomonadota;c__Gammaproteobacteria;o__Burkholderiales;f__Ferrovaceae;g__Ferrovum;s__Ferrovum sp021798835	2	0	0	1	0	0	1	1	1	1	1	1	1	1	1	1	1	1	1	1	1	1	2	2	1	1	1	1	1	1	1	1	1	1	1	1	1	1	1	1	1	1
2	Ferrovum	14	GCA_027442095_ASM2744209v1	89.82	2.99	0	d__Bacteria;p__Pseudomonadota;c__Gammaproteobacteria;o__Burkholderiales;f__Ferrovaceae;g__Ferrovum;s__Ferrovum sp021798835	2	0	0	1	0	0	1	1	1	1	1	1	1	1	1	2	1	1	1	1	1	1	2	2	1	1	1	1	1	1	1	1	1	1	1	1	1	1	1	1	1	1
2	Ferrovum	14	GCA_027442115_ASM2744211v1	93.38	1.95	0	d__Bacteria;p__Pseudomonadota;c__Gammaproteobacteria;o__Burkholderiales;f__Ferrovaceae;g__Ferrovum;s__Ferrovum sp021798835	2	0	0	1	0	0	1	1	1	1	1	1	1	1	1	1	1	1	1	1	1	1	2	2	1	1	1	1	1	1	1	1	1	1	1	1	1	1	1	1	1	1
2	Ferrovum	14	GCA_027442125_ASM2744212v1	94.32	2.31	0	d__Bacteria;p__Pseudomonadota;c__Gammaproteobacteria;o__Burkholderiales;f__Ferrovaceae;g__Ferrovum;s__Ferrovum sp021798835	2	0	0	1	0	0	1	1	1	1	1	1	1	1	1	2	1	1	1	1	1	1	3	3	1	1	1	1	1	1	1	1	1	1	1	1	1	1	1	1	1	1
2	Ferrovum	14	GCA_027442155_ASM2744215v1	92.74	1	0	d__Bacteria;p__Pseudomonadota;c__Gammaproteobacteria;o__Burkholderiales;f__Ferrovaceae;g__Ferrovum;s__Ferrovum sp021798835	2	0	0	1	0	0	1	1	1	1	2	1	1	1	1	1	1	1	1	1	1	1	1	1	1	1	1	1	1	1	1	1	1	1	1	1	1	1	1	1	1	1
2	Ferrovum	14	GCA_027442175_ASM2744217v1	93.85	2.63	0	d__Bacteria;p__Pseudomonadota;c__Gammaproteobacteria;o__Burkholderiales;f__Ferrovaceae;g__Ferrovum;s__Ferrovum sp021798835	2	0	0	1	0	0	1	1	1	1	1	1	1	1	1	2	1	1	1	1	1	1	2	2	1	1	1	1	1	1	1	1	1	1	1	1	1	1	1	1	1	1
2	Ferrovum	14	GCA_027442195_ASM2744219v1	96.91	0.61	0	d__Bacteria;p__Pseudomonadota;c__Gammaproteobacteria;o__Burkholderiales;f__Ferrovaceae;g__Ferrovum;s__Ferrovum sp021798835	2	0	0	1	0	0	1	1	1	1	1	1	1	1	1	1	1	1	1	1	1	1	2	2	1	1	1	1	1	1	1	1	1	1	1	1	1	1	1	1	1	1
2	Ferrovum	14	GCA_027442215_ASM2744221v1	94.32	2.18	26.67	d__Bacteria;p__Pseudomonadota;c__Gammaproteobacteria;o__Burkholderiales;f__Ferrovaceae;g__Ferrovum;s__Ferrovum sp021798835	0	0	0	1	0	0	1	1	1	1	1	1	1	1	1	1	1	1	1	1	1	1	3	3	1	1	1	1	1	1	1	1	1	1	1	1	1	1	1	1	1	1
2	Ferrovum	14	GCA_027442235_ASM2744223v1	98.1	0.2	0	d__Bacteria;p__Pseudomonadota;c__Gammaproteobacteria;o__Burkholderiales;f__Ferrovaceae;g__Ferrovum;s__Ferrovum sp021798835	2	0	1	1	0	0	1	1	1	1	2	1	1	1	1	1	1	1	1	1	1	1	2	2	1	1	1	1	1	1	1	1	1	1	1	1	1	1	1	1	1	1
2	Ferrovum	14	GCA_027442255_ASM2744225v1	92.9	0.03	0	d__Bacteria;p__Pseudomonadota;c__Gammaproteobacteria;o__Burkholderiales;f__Ferrovaceae;g__Ferrovum;s__Ferrovum sp021798835	2	0	0	1	0	0	1	1	1	1	1	1	1	1	1	1	1	1	1	1	1	1	2	2	1	1	1	1	1	1	1	1	1	1	1	1	1	1	1	1	1	1
2	Ferrovum	14	GCA_027442275_ASM2744227v1	93.85	0.26	0	d__Bacteria;p__Pseudomonadota;c__Gammaproteobacteria;o__Burkholderiales;f__Ferrovaceae;g__Ferrovum;s__Ferrovum sp021798835	2	0	0	1	0	0	1	1	1	1	1	1	1	1	1	2	1	1	1	1	1	2	2	2	1	1	1	1	1	1	1	1	1	1	1	1	1	1	1	2	2	2
2	Ferrovum	14	GCA_027450025_ASM2745002v1	93.38	0.03	0	d__Bacteria;p__Pseudomonadota;c__Gammaproteobacteria;o__Burkholderiales;f__Ferrovaceae;g__Ferrovum;s__Ferrovum sp021798835	2	0	0	1	0	0	1	1	1	1	1	1	1	1	1	1	1	1	1	1	1	1	2	2	1	1	1	1	1	1	1	1	1	1	1	1	1	1	1	1	1	1
2	Ferrovum	14	GCA_027450665_ASM2745066v1	92.51	1.56	12.5	d__Bacteria;p__Pseudomonadota;c__Gammaproteobacteria;o__Burkholderiales;f__Ferrovaceae;g__Ferrovum;s__Ferrovum sp021798835	2	0	0	1	0	0	1	1	1	1	1	1	1	1	1	1	1	1	1	1	1	1	2	2	1	1	1	1	1	1	1	1	1	1	1	1	1	1	1	1	1	1
2	Ferrovum	14	GCA_027450685_ASM2745068v1	89.63	0.61	0	d__Bacteria;p__Pseudomonadota;c__Gammaproteobacteria;o__Burkholderiales;f__Ferrovaceae;g__Ferrovum;s__Ferrovum sp021798835	0	0	0	0	0	0	1	1	1	1	1	1	1	1	1	1	1	1	1	1	1	1	2	2	1	1	1	1	1	1	1	1	1	1	1	1	1	1	1	1	1	1
2	Ferrovum	14	GCA_027450705_ASM2745070v1	92.68	3.66	25	d__Bacteria;p__Pseudomonadota;c__Gammaproteobacteria;o__Burkholderiales;f__Ferrovaceae;g__Ferrovum;s__Ferrovum sp021798835	2	0	0	1	0	0	1	1	1	1	1	1	1	1	1	2	1	1	1	1	1	1	2	2	1	1	1	1	1	1	1	1	1	1	1	1	1	1	1	1	1	1
2	Ferrovum	14	GCA_027450725_ASM2745072v1	93.38	0.03	0	d__Bacteria;p__Pseudomonadota;c__Gammaproteobacteria;o__Burkholderiales;f__Ferrovaceae;g__Ferrovum;s__Ferrovum sp021798835	2	0	0	1	0	0	1	1	1	1	1	1	1	1	1	1	1	1	1	1	1	1	2	2	1	1	1	1	1	1	1	1	1	1	1	1	1	1	1	1	1	1
2	Ferrovum	14	GCA_027450745_ASM2745074v1	90.22	0.06	33.33	d__Bacteria;p__Pseudomonadota;c__Gammaproteobacteria;o__Burkholderiales;f__Ferrovaceae;g__Ferrovum;s__Ferrovum sp021798835	2	0	0	1	0	0	1	1	1	1	1	1	1	1	1	1	1	1	1	1	1	1	2	2	1	1	1	1	1	1	1	1	1	1	1	1	1	1	1	1	1	1
2	Ferrovum	14	GCA_027450765_ASM2745076v1	83.89	1.37	0	d__Bacteria;p__Pseudomonadota;c__Gammaproteobacteria;o__Burkholderiales;f__Ferrovaceae;g__Ferrovum;s__Ferrovum sp021798835	1	0	0	1	0	0	1	1	1	1	1	0	0	0	0	1	1	1	0	0	1	1	2	2	1	1	0	1	1	1	1	1	1	1	1	1	1	1	1	1	1	1
2	Ferrovum	14	GCA_027450785_ASM2745078v1	93.38	0.78	66.67	d__Bacteria;p__Pseudomonadota;c__Gammaproteobacteria;o__Burkholderiales;f__Ferrovaceae;g__Ferrovum;s__Ferrovum sp021798835	3	2	0	1	0	0	1	1	1	1	1	1	1	1	1	1	1	1	1	1	1	1	2	2	1	1	1	1	1	1	1	1	1	1	1	1	1	1	1	1	1	1
2	Ferrovum	14	GCA_027450805_ASM2745080v1	91.48	0	0	d__Bacteria;p__Pseudomonadota;c__Gammaproteobacteria;o__Burkholderiales;f__Ferrovaceae;g__Ferrovum;s__Ferrovum sp021798835	0	0	0	0	0	0	1	1	1	1	1	1	1	1	1	1	1	1	1	1	1	1	2	2	1	1	1	1	1	1	1	1	1	1	1	1	1	1	1	1	1	1
2	Ferrovum	14	GCA_027450825_ASM2745082v1	93.38	0.95	0	d__Bacteria;p__Pseudomonadota;c__Gammaproteobacteria;o__Burkholderiales;f__Ferrovaceae;g__Ferrovum;s__Ferrovum sp021798835	2	0	0	1	0	0	1	1	1	1	1	1	1	1	1	1	1	1	1	1	1	1	2	2	1	1	1	1	1	1	1	1	1	1	1	1	1	1	1	1	1	1
2	Ferrovum	14	GCA_027450845_ASM2745084v1	93.38	0.77	14.29	d__Bacteria;p__Pseudomonadota;c__Gammaproteobacteria;o__Burkholderiales;f__Ferrovaceae;g__Ferrovum;s__Ferrovum sp021798835	2	0	0	1	0	0	1	1	1	1	1	1	1	1	1	1	1	1	1	1	1	1	2	2	1	1	1	1	2	1	1	1	1	1	1	1	1	1	1	1	1	1
2	Ferrovum	14	GCA_027450865_ASM2745086v1	93.38	0.22	18.18	d__Bacteria;p__Pseudomonadota;c__Gammaproteobacteria;o__Burkholderiales;f__Ferrovaceae;g__Ferrovum;s__Ferrovum sp021798835	2	0	0	1	0	0	1	1	1	1	1	1	1	1	1	1	1	1	1	1	1	1	2	2	1	1	1	1	1	1	1	1	1	1	1	1	1	1	1	1	1	1
2	Ferrovum	14	GCA_027450905_ASM2745090v1	84.87	1.73	33.33	d__Bacteria;p__Pseudomonadota;c__Gammaproteobacteria;o__Burkholderiales;f__Ferrovaceae;g__Ferrovum;s__Ferrovum sp021798835	2	0	0	1	0	0	1	1	1	1	1	1	1	1	1	1	1	1	1	1	1	1	2	2	1	1	1	1	1	1	1	1	1	1	1	1	1	1	1	1	1	1
2	Ferrovum	14	GCA_027450925_ASM2745092v1	79.99	3.32	0	d__Bacteria;p__Pseudomonadota;c__Gammaproteobacteria;o__Burkholderiales;f__Ferrovaceae;g__Ferrovum;s__Ferrovum sp021798835	2	0	0	1	0	0	1	1	1	1	1	1	1	1	1	1	1	1	1	1	1	1	1	1	1	1	1	1	1	1	1	1	1	1	1	1	1	1	1	1	1	1
2	Ferrovum	14	GCA_027450945_ASM2745094v1	76.22	1.83	33.33	d__Bacteria;p__Pseudomonadota;c__Gammaproteobacteria;o__Burkholderiales;f__Ferrovaceae;g__Ferrovum;s__Ferrovum sp021798835	2	0	0	1	0	0	1	1	1	1	1	1	1	1	1	1	1	1	1	1	1	1	2	2	1	1	1	1	1	1	1	1	1	1	1	1	1	1	1	1	1	1
2	Ferrovum	14	GCA_027451005_ASM2745100v1	92.43	0.03	0	d__Bacteria;p__Pseudomonadota;c__Gammaproteobacteria;o__Burkholderiales;f__Ferrovaceae;g__Ferrovum;s__Ferrovum sp021798835	2	0	0	1	0	0	1	1	1	1	1	1	1	1	1	1	1	1	1	1	1	1	2	2	1	1	1	1	1	1	1	1	1	1	1	1	1	1	1	1	1	1
2	Ferrovum	14	GCA_027451025_ASM2745102v1	81.53	0.98	20	d__Bacteria;p__Pseudomonadota;c__Gammaproteobacteria;o__Burkholderiales;f__Ferrovaceae;g__Ferrovum;s__Ferrovum sp021798835	1	0	0	1	0	0	1	1	1	1	1	1	1	1	1	1	1	1	1	1	1	1	0	1	1	1	1	1	1	1	0	1	0	1	1	1	1	1	1	1	1	1
2	Ferrovum	14	GCA_027458565_ASM2745856v1	88.79	4.03	0	d__Bacteria;p__Pseudomonadota;c__Gammaproteobacteria;o__Burkholderiales;f__Ferrovaceae;g__Ferrovum;s__Ferrovum sp021798835	2	0	0	1	0	0	1	1	1	1	1	1	1	1	1	1	1	1	1	1	2	2	2	2	2	2	2	2	2	2	2	2	2	2	2	2	2	2	2	2	2	2
2	Ferrovum	14	GCA_027458585_ASM2745858v1	92.43	0.59	0	d__Bacteria;p__Pseudomonadota;c__Gammaproteobacteria;o__Burkholderiales;f__Ferrovaceae;g__Ferrovum;s__Ferrovum sp021798835	2	0	0	1	0	0	1	1	1	1	1	1	1	1	1	1	1	1	1	1	1	1	2	2	1	1	1	1	1	1	1	1	1	1	1	1	1	1	1	1	1	1
2	Ferrovum	14	GCA_027458605_ASM2745860v1	94.32	1.52	0	d__Bacteria;p__Pseudomonadota;c__Gammaproteobacteria;o__Burkholderiales;f__Ferrovaceae;g__Ferrovum;s__Ferrovum sp021798835	1	0	0	1	0	0	1	1	1	1	1	1	1	1	1	1	1	1	1	1	1	1	3	3	1	1	1	1	1	1	1	1	1	1	1	1	1	1	1	1	1	1
2	Ferrovum	14	GCA_027458625_ASM2745862v1	92.9	0.53	25	d__Bacteria;p__Pseudomonadota;c__Gammaproteobacteria;o__Burkholderiales;f__Ferrovaceae;g__Ferrovum;s__Ferrovum sp021798835	2	0	0	1	0	0	1	1	1	1	1	1	1	1	1	1	1	1	1	1	1	1	2	2	1	1	1	1	1	1	1	1	1	1	1	1	1	1	1	1	1	1
2	Ferrovum	14	GCA_027458645_ASM2745864v1	81.53	0.47	0	d__Bacteria;p__Pseudomonadota;c__Gammaproteobacteria;o__Burkholderiales;f__Ferrovaceae;g__Ferrovum;s__Ferrovum sp021798835	2	0	0	1	0	0	1	1	1	1	1	1	1	1	1	1	1	1	1	1	1	1	2	2	1	1	1	1	1	1	1	1	1	1	1	1	1	1	1	1	1	1
2	Ferrovum	14	GCA_027458665_ASM2745866v1	94.32	4.89	0	d__Bacteria;p__Pseudomonadota;c__Gammaproteobacteria;o__Burkholderiales;f__Ferrovaceae;g__Ferrovum;s__Ferrovum sp021798835	2	0	0	1	0	0	1	1	1	1	1	1	1	1	1	2	1	1	1	1	1	1	2	2	1	1	1	1	1	1	1	1	1	1	1	1	1	1	1	1	1	1
2	Ferrovum	14	GCA_027458685_ASM2745868v1	94.32	3.03	5.26	d__Bacteria;p__Pseudomonadota;c__Gammaproteobacteria;o__Burkholderiales;f__Ferrovaceae;g__Ferrovum;s__Ferrovum sp021798835	2	0	0	1	0	0	1	1	1	1	1	1	1	1	1	2	1	1	1	1	1	1	2	2	1	1	1	1	1	1	1	1	1	1	1	1	1	1	1	1	1	1
2	unknown	22	JBVQOD000000000 (Wind 5)	65.4	0.6	25	d__Bacteria;p__Pseudomonadota;c__Gammaproteobacteria;o__Burkholderiales;f__Ferrovaceae;g__;s__	1	0	0	0	0	0	0	0	0	0	0	0	0	0	0	0	0	0	0	0	0	0	1	1	0	0	0	0	0	0	0	0	0	0	0	0	0	0	0	0	0	0
3	Ferriphilum	2	GCA_001431705_FMY	97.71	1.03	0	d__Bacteria;p__Pseudomonadota;c__Gammaproteobacteria;o__Burkholderiales;f__Ferrovaceae;g__PN-J185;s__PN-J185 sp001431705	2	0	0	1	0	0	0	0	0	0	0	0	0	0	0	0	0	0	0	0	0	0	1	1	0	0	0	0	0	0	0	0	0	0	0	0	0	0	0	0	0	0
3	Ferriphilum	2	GCA_002255765_ASM225576v1	97.71	1.45	25	d__Bacteria;p__Pseudomonadota;c__Gammaproteobacteria;o__Burkholderiales;f__Ferrovaceae;g__PN-J185;s__PN-J185 sp001431705	2	0	0	1	0	0	0	0	0	0	0	0	0	0	0	0	0	0	0	0	0	0	1	1	0	0	0	0	0	0	0	0	0	0	0	0	0	0	0	0	0	0
3	Ferriphilum	2	GCA_002279055_ASM227905v1	96.01	4.63	35.71	d__Bacteria;p__Pseudomonadota;c__Gammaproteobacteria;o__Burkholderiales;f__Ferrovaceae;g__PN-J185;s__PN-J185 sp001431705	2	0	0	1	0	0	0	0	0	0	0	0	0	0	0	0	0	0	0	0	0	0	1	1	0	0	0	0	0	0	0	0	0	0	0	0	0	0	0	0	0	0
3	Ferriphilum	2	GCA_002279305_ASM227930v1	97.63	1.51	20	d__Bacteria;p__Pseudomonadota;c__Gammaproteobacteria;o__Burkholderiales;f__Ferrovaceae;g__PN-J185;s__PN-J185 sp001431705	2	0	0	1	0	0	0	0	0	0	0	0	0	0	0	0	0	0	0	0	0	0	1	1	0	0	0	0	0	0	0	0	0	0	0	0	0	0	0	0	0	0
3	Ferriphilum	2	GCA_027307815_ASM2730781v1	97.24	0.98	0	d__Bacteria;p__Pseudomonadota;c__Gammaproteobacteria;o__Burkholderiales;f__Ferrovaceae;g__PN-J185;s__PN-J185 sp001431705	2	0	0	1	0	0	0	0	0	0	0	0	0	0	0	0	0	0	0	0	0	0	1	1	0	0	0	0	0	0	0	0	0	0	0	0	0	0	0	0	0	0
3	Ferriphilum	2	GCA_027307845_ASM2730784v1	80.38	0.5	0	d__Bacteria;p__Pseudomonadota;c__Gammaproteobacteria;o__Burkholderiales;f__Ferrovaceae;g__PN-J185;s__PN-J185 sp001431705	2	0	0	1	0	0	0	0	0	0	0	0	0	0	0	0	0	0	0	0	0	0	1	1	0	0	0	0	0	0	0	0	0	0	0	0	0	0	0	0	0	0
3	Ferriphilum	2	GCA_027311405_ASM2731140v1	97.24	0.98	0	d__Bacteria;p__Pseudomonadota;c__Gammaproteobacteria;o__Burkholderiales;f__Ferrovaceae;g__PN-J185;s__PN-J185 sp001431705	2	0	0	1	0	0	0	0	0	0	0	0	0	0	0	0	0	0	0	0	0	0	1	1	0	0	0	0	0	0	0	0	0	0	0	0	0	0	0	0	0	0
3	Ferriphilum	2	GCA_035427625_ASM3542762v1	97.71	0.98	0	d__Bacteria;p__Pseudomonadota;c__Gammaproteobacteria;o__Burkholderiales;f__Ferrovaceae;g__PN-J185;s__PN-J185 sp001431705	2	0	0	1	0	0	0	0	0	0	0	0	0	0	0	0	0	0	0	0	0	0	1	1	0	0	0	0	0	0	0	0	0	0	0	0	0	0	0	0	0	0
3	Ferriphilum	2	GCA_035427725_ASM3542772v1	97.71	4.77	30.77	d__Bacteria;p__Pseudomonadota;c__Gammaproteobacteria;o__Burkholderiales;f__Ferrovaceae;g__PN-J185;s__PN-J185 sp001431705	2	0	0	1	0	0	0	0	0	0	0	0	0	0	0	0	0	0	0	0	0	0	1	1	0	0	0	0	0	0	0	0	0	0	0	0	0	0	0	0	0	0
3	Ferriphilum	3	GCA_001581925_ASM158192v1	97.87	0.98	0	d__Bacteria;p__Pseudomonadota;c__Gammaproteobacteria;o__Burkholderiales;f__Ferrovaceae;g__PN-J185;s__PN-J185 sp001581925	2	0	0	1	0	0	0	0	0	0	0	0	0	0	0	0	0	0	0	0	0	0	1	1	0	0	0	0	0	0	0	0	0	0	0	0	0	0	0	0	0	0
3	Ferriphilum	3	GCA_020831495_ASM2083149v1	97.87	0.98	0	d__Bacteria;p__Pseudomonadota;c__Gammaproteobacteria;o__Burkholderiales;f__Ferrovaceae;g__PN-J185;s__PN-J185 sp001581925	2	0	0	1	0	0	0	0	0	0	0	0	0	0	0	0	0	0	0	0	0	0	1	1	0	0	0	0	0	0	0	0	0	0	0	0	0	0	0	0	0	0
3	Ferriphilum	3	GCA_027439035_ASM2743903v1	95.47	2.95	30	d__Bacteria;p__Pseudomonadota;c__Gammaproteobacteria;o__Burkholderiales;f__Ferrovaceae;g__PN-J185;s__PN-J185 sp001581925	2	0	0	1	0	0	0	0	0	0	0	0	0	0	0	0	0	0	0	0	0	0	1	1	0	0	0	0	0	0	0	0	0	0	0	0	0	0	0	0	0	0
3	Ferriphilum	3	GCA_027439065_ASM2743906v1	83.08	0.47	0	d__Bacteria;p__Pseudomonadota;c__Gammaproteobacteria;o__Burkholderiales;f__Ferrovaceae;g__PN-J185;s__PN-J185 sp001581925	2	0	0	1	0	0	0	0	0	0	0	0	0	0	0	0	0	0	0	0	0	0	1	1	0	0	0	0	0	0	0	0	0	0	0	0	0	0	0	0	0	0
3	Ferriphilum	3	GCA_027439085_ASM2743908v1	96.98	2.63	36.36	d__Bacteria;p__Pseudomonadota;c__Gammaproteobacteria;o__Burkholderiales;f__Ferrovaceae;g__PN-J185;s__PN-J185 sp001581925	2	0	0	1	0	0	0	0	0	0	0	0	0	0	0	0	0	0	0	0	0	0	1	1	0	0	0	0	0	0	0	0	0	0	0	0	0	0	0	0	0	0
3	Ferriphilum	17	GCA_027457925_ASM2745792v1	94.01	2.37	0	d__Bacteria;p__Pseudomonadota;c__Gammaproteobacteria;o__Burkholderiales;f__Ferrovaceae;g__PN-J185;s__PN-J185 sp021811145	2	0	0	1	0	0	0	0	0	0	0	0	0	0	0	0	0	0	0	0	0	0	1	1	0	0	0	0	0	0	0	0	0	0	0	0	0	0	0	0	0	0
3	Ferriphilum	17	GCA_027457965_ASM2745796v1	80.64	0.95	0	d__Bacteria;p__Pseudomonadota;c__Gammaproteobacteria;o__Burkholderiales;f__Ferrovaceae;g__PN-J185;s__PN-J185 sp021811145	2	0	0	1	0	0	0	0	0	0	0	0	0	0	0	0	0	0	0	0	0	0	1	1	0	0	0	0	0	0	0	0	0	0	0	0	0	0	0	0	0	0
3	Ferriphilum	17	GCA_027457985_ASM2745798v1	90.09	1.45	0	d__Bacteria;p__Pseudomonadota;c__Gammaproteobacteria;o__Burkholderiales;f__Ferrovaceae;g__PN-J185;s__PN-J185 sp021811145	2	0	0	0	0	0	0	0	0	0	0	0	0	0	0	0	0	0	0	0	0	0	1	1	0	0	0	0	0	0	0	0	0	0	0	0	0	0	0	0	0	0
3	Ferriphilum	17	GCA_027458005_ASM2745800v1	87.55	1.42	60	d__Bacteria;p__Pseudomonadota;c__Gammaproteobacteria;o__Burkholderiales;f__Ferrovaceae;g__PN-J185;s__PN-J185 sp021811145	2	0	0	1	0	0	0	0	0	0	0	0	0	0	0	0	0	0	0	0	0	0	1	1	0	0	0	0	0	0	0	0	0	0	0	0	0	0	0	0	0	0
3	Ferriphilum	17	GCA_027458025_ASM2745802v1	96.88	0.98	0	d__Bacteria;p__Pseudomonadota;c__Gammaproteobacteria;o__Burkholderiales;f__Ferrovaceae;g__PN-J185;s__PN-J185 sp021811145	2	0	0	1	0	0	0	0	0	0	0	0	0	0	0	0	0	0	0	0	0	0	1	1	0	0	0	0	0	0	0	0	0	0	0	0	0	0	0	0	0	0
3	Ferriphilum	17	GCA_027458065_ASM2745806v1	92.05	0	0	d__Bacteria;p__Pseudomonadota;c__Gammaproteobacteria;o__Burkholderiales;f__Ferrovaceae;g__PN-J185;s__PN-J185 sp021811145	0	0	0	0	0	0	0	0	0	0	0	0	0	0	0	0	0	0	0	0	0	0	0	0	0	0	0	0	0	0	0	0	0	0	0	0	0	0	0	0	0	0
3	Ferriphilum	17	GCA_027458085_ASM2745808v1	92.29	2.78	33.33	d__Bacteria;p__Pseudomonadota;c__Gammaproteobacteria;o__Burkholderiales;f__Ferrovaceae;g__PN-J185;s__PN-J185 sp021811145	2	0	0	1	0	0	0	0	0	0	0	0	0	0	0	0	0	0	0	0	0	0	1	1	0	0	0	0	0	0	0	0	0	0	0	0	0	0	0	0	0	0
3	Ferriphilum	17	GCA_027458105_ASM2745810v1	97.71	1.45	0	d__Bacteria;p__Pseudomonadota;c__Gammaproteobacteria;o__Burkholderiales;f__Ferrovaceae;g__PN-J185;s__PN-J185 sp021811145	2	0	0	1	0	0	0	0	0	0	0	0	0	0	0	0	0	0	0	0	0	0	1	1	0	0	0	0	0	0	0	0	0	0	0	0	0	0	0	0	0	0
4	Siderophilum	9	GCA_027323545_ASM2732354v1	96.76	0.5	0	d__Bacteria;p__Pseudomonadota;c__Gammaproteobacteria;o__Burkholderiales;f__Ferrovaceae;g__JAKBAT01;s__JAKBAT01 sp021808815	1	0	0	1	0	0	1	1	1	1	1	2	1	1	1	1	1	1	1	1	1	1	2	2	1	1	1	1	1	1	1	1	1	1	2	2	1	1	1	1	1	1
4	Siderophilum	9	GCA_027442415_ASM2744241v1	83.02	3.75	46.15	d__Bacteria;p__Pseudomonadota;c__Gammaproteobacteria;o__Burkholderiales;f__Ferrovaceae;g__JAKBAT01;s__JAKBAT01 sp021808815	3	0	0	1	0	0	0	0	0	0	0	0	0	0	0	0	0	0	0	0	0	0	1	1	0	0	1	0	0	0	0	0	0	0	0	0	0	0	0	0	0	0
4	Siderophilum	9	GCA_027442435_ASM2744243v1	96.32	0.47	0	d__Bacteria;p__Pseudomonadota;c__Gammaproteobacteria;o__Burkholderiales;f__Ferrovaceae;g__JAKBAT01;s__JAKBAT01 sp021808815	2	0	0	1	0	0	1	1	1	1	1	2	1	1	1	1	1	1	1	1	1	1	2	2	1	1	1	0	1	1	1	1	1	1	1	1	1	1	1	1	1	1
4	Siderophilum	9	GCA_027442455_ASM2744245v1	95.81	0.98	0	d__Bacteria;p__Pseudomonadota;c__Gammaproteobacteria;o__Burkholderiales;f__Ferrovaceae;g__JAKBAT01;s__JAKBAT01 sp021808815	1	0	0	1	0	0	1	1	1	1	1	2	1	1	1	1	1	1	1	1	0	0	1	1	0	1	1	0	0	0	0	0	0	0	0	1	1	1	1	1	1	1
4	Siderophilum	9	GCA_027442475_ASM2744247v1	92.71	2.41	72.73	d__Bacteria;p__Pseudomonadota;c__Gammaproteobacteria;o__Burkholderiales;f__Ferrovaceae;g__JAKBAT01;s__JAKBAT01 sp021808815	2	0	0	1	0	0	1	1	1	1	1	2	1	1	1	1	1	1	2	2	1	1	2	2	1	1	0	0	0	1	1	1	1	1	1	1	1	1	1	1	1	1
4	Siderophilum	9	GCA_027442495_ASM2744249v1	80.69	0.79	0	d__Bacteria;p__Pseudomonadota;c__Gammaproteobacteria;o__Burkholderiales;f__Ferrovaceae;g__JAKBAT01;s__JAKBAT01 sp021808815	2	0	0	1	0	0	1	1	1	1	1	0	0	0	0	0	0	0	1	1	1	0	1	1	1	1	0	0	1	1	1	1	1	1	1	1	0	0	0	0	0	0
4	Siderophilum	9	GCA_027442535_ASM2744253v1	96.05	1.45	0	d__Bacteria;p__Pseudomonadota;c__Gammaproteobacteria;o__Burkholderiales;f__Ferrovaceae;g__JAKBAT01;s__JAKBAT01 sp021808815	3	0	0	1	0	0	1	1	1	1	1	2	1	1	1	1	1	1	1	1	1	1	2	2	1	1	1	0	1	1	1	1	1	1	1	1	1	1	1	1	1	1
4	Siderophilum	13	GCA_027356555_ASM2735655v1	83.07	2.59	100	d__Bacteria;p__Pseudomonadota;c__Gammaproteobacteria;o__Burkholderiales;f__Ferrovaceae;g__JAKBAT01;s__JAKBAT01 sp021811005	4	2	0	1	0	0	1	1	1	1	1	2	1	1	1	1	1	1	1	1	1	1	2	2	1	1	0	0	0	1	1	1	1	1	1	1	1	1	1	1	1	1
4	Siderophilum	15	GCA_027442285_ASM2744228v1	83.15	1.42	20	d__Bacteria;p__Pseudomonadota;c__Gammaproteobacteria;o__Burkholderiales;f__Ferrovaceae;g__JAKBAT01;s__JAKBAT01 sp021826025	6	2	0	1	0	0	2	1	1	1	1	2	1	1	1	1	1	1	1	1	1	1	1	1	1	1	1	2	1	1	1	1	1	1	1	1	1	1	1	1	1	1
4	Siderophilum	15	GCA_027442375_ASM2744237v1	77.1	0.95	50	d__Bacteria;p__Pseudomonadota;c__Gammaproteobacteria;o__Burkholderiales;f__Ferrovaceae;g__JAKBAT01;s__JAKBAT01 sp021826025	3	2	0	0	0	0	1	1	1	1	1	2	1	1	1	1	1	1	0	0	1	1	1	1	1	0	0	0	0	0	0	0	0	0	0	0	1	1	1	1	1	1
4	Siderophilum	15	GCA_027442515_ASM2744251v1	97.57	1.8	66.67	d__Bacteria;p__Pseudomonadota;c__Gammaproteobacteria;o__Burkholderiales;f__Ferrovaceae;g__JAKBAT01;s__JAKBAT01 sp021826025	5	2	0	1	0	0	1	1	1	1	1	2	1	1	1	1	1	1	1	1	1	0	2	2	1	1	1	2	1	1	1	1	1	1	1	1	1	1	1	1	1	1
4	Siderophilum	15	GCA_027449845_ASM2744984v1	96.8	0.47	0	d__Bacteria;p__Pseudomonadota;c__Gammaproteobacteria;o__Burkholderiales;f__Ferrovaceae;g__JAKBAT01;s__JAKBAT01 sp021826025	5	2	0	1	0	0	1	1	1	1	1	2	1	1	1	1	1	1	1	1	1	1	2	2	1	1	0	2	1	1	1	1	1	1	1	1	1	1	1	1	1	1
4	Siderovum	18	GCA_903820065_freshwater_MAG_AM_2014_D5_bin_136	93.76	2.65	75	d__Bacteria;p__Pseudomonadota;c__Gammaproteobacteria;o__Burkholderiales;f__Ferrovaceae;g__CAIVUX01;s__CAIVUX01 sp903909215	3	2	0	1	0	0	0	0	0	0	0	0	0	0	0	0	0	0	0	0	0	0	1	1	0	0	0	0	0	0	0	0	0	0	0	0	0	0	0	0	0	0
4	Siderovum	18	GCA_903821175_freshwater_MAG_Umea3p3_bin_0561	94.39	1.22	50	d__Bacteria;p__Pseudomonadota;c__Gammaproteobacteria;o__Burkholderiales;f__Ferrovaceae;g__CAIVUX01;s__CAIVUX01 sp903909215	1	2	0	1	0	0	0	0	0	0	0	0	0	0	0	0	0	0	0	0	0	0	1	1	0	0	0	0	0	0	0	0	0	0	0	0	0	0	0	0	0	0
4	Siderovum	18	GCA_903822025_freshwater_MAG_AlinenLipids_bin_9231	92.34	0	0	d__Bacteria;p__Pseudomonadota;c__Gammaproteobacteria;o__Burkholderiales;f__Ferrovaceae;g__CAIVUX01;s__CAIVUX01 sp903909215	1	2	0	1	0	0	0	0	0	0	0	0	0	0	0	0	0	0	0	0	0	0	1	1	0	0	0	0	0	0	0	0	0	0	0	0	0	0	0	0	0	0
4	Siderovum	18	GCA_903822565_freshwater_MAG_AM_lipid_02_D6_bin_921	94.71	1.54	60	d__Bacteria;p__Pseudomonadota;c__Gammaproteobacteria;o__Burkholderiales;f__Ferrovaceae;g__CAIVUX01;s__CAIVUX01 sp903909215	3	2	0	1	0	0	0	0	0	0	0	0	0	0	0	0	0	0	0	0	0	0	1	1	0	0	0	0	0	0	0	0	0	0	0	0	0	0	0	0	0	0
4	Siderovum	18	GCA_903822655_freshwater_MAG_AM_2014_D2_bin_012	95.42	0	0	d__Bacteria;p__Pseudomonadota;c__Gammaproteobacteria;o__Burkholderiales;f__Ferrovaceae;g__CAIVUX01;s__CAIVUX01 sp903909215	3	2	0	1	0	0	0	0	0	0	0	0	0	0	0	0	0	0	0	0	0	0	1	1	0	0	0	0	0	0	0	0	0	0	0	0	0	0	0	0	0	0
4	Siderovum	18	GCA_903826585_freshwater_MAG_Umea3p4_bin_1559	95.34	0.47	100	d__Bacteria;p__Pseudomonadota;c__Gammaproteobacteria;o__Burkholderiales;f__Ferrovaceae;g__CAIVUX01;s__CAIVUX01 sp903909215	0	0	0	1	0	0	0	0	0	0	0	0	0	0	0	0	0	0	0	0	0	0	2	1	0	0	0	0	0	0	0	0	0	0	0	0	0	0	0	0	0	0
4	Siderovum	18	GCA_903828885_freshwater_MAG_Umea_bin_10548	92.5	0.12	100	d__Bacteria;p__Pseudomonadota;c__Gammaproteobacteria;o__Burkholderiales;f__Ferrovaceae;g__CAIVUX01;s__CAIVUX01 sp903909215	2	4	0	1	0	0	0	0	0	0	0	0	0	0	0	0	0	0	0	0	0	0	1	1	0	0	0	0	0	0	0	0	0	0	0	0	0	0	0	0	0	0
4	Siderovum	18	GCA_903830545_freshwater_MAG_AM_lipid_02_D4_bin_0269	90.68	0.24	100	d__Bacteria;p__Pseudomonadota;c__Gammaproteobacteria;o__Burkholderiales;f__Ferrovaceae;g__CAIVUX01;s__CAIVUX01 sp903909215	0	0	0	1	0	0	0	0	0	0	0	0	0	0	0	0	0	0	0	0	0	0	1	1	0	0	0	0	0	0	0	0	0	0	0	0	0	0	0	0	0	0
4	Siderovum	18	GCA_903832985_freshwater_MAG_MJ111018B_bin_1095	78.08	0.73	0	d__Bacteria;p__Pseudomonadota;c__Gammaproteobacteria;o__Burkholderiales;f__Ferrovaceae;g__CAIVUX01;s__CAIVUX01 sp903909215	0	0	0	0	0	0	0	0	0	0	0	0	0	0	0	0	0	0	0	0	0	0	0	0	0	0	0	0	0	0	0	0	0	0	0	0	0	0	0	0	0	0
4	Siderovum	18	GCA_903833165_freshwater_MAG_AM_2014_D6_bin_368	95.66	0.59	0	d__Bacteria;p__Pseudomonadota;c__Gammaproteobacteria;o__Burkholderiales;f__Ferrovaceae;g__CAIVUX01;s__CAIVUX01 sp903909215	3	2	0	1	0	0	0	0	0	0	0	0	0	0	0	0	0	0	0	0	0	0	1	1	0	0	0	0	0	0	0	0	0	0	0	0	0	0	0	0	0	0
4	Siderovum	18	GCA_903835565_freshwater_MAG_AM_lipid_01_D6_bin_778	95.26	0.91	25	d__Bacteria;p__Pseudomonadota;c__Gammaproteobacteria;o__Burkholderiales;f__Ferrovaceae;g__CAIVUX01;s__CAIVUX01 sp903909215	2	2	0	1	0	0	0	0	0	0	0	0	0	0	0	0	0	0	0	0	0	0	1	1	0	0	0	0	0	0	0	0	0	0	0	0	0	0	0	0	0	0
4	Siderovum	18	GCA_903836175_freshwater_MAG_AM_lipid_01_D4_bin_1358	94.72	0.87	33.33	d__Bacteria;p__Pseudomonadota;c__Gammaproteobacteria;o__Burkholderiales;f__Ferrovaceae;g__CAIVUX01;s__CAIVUX01 sp903909215	2	2	0	1	0	0	0	0	0	0	0	0	0	0	0	0	0	0	0	0	0	0	1	1	0	0	0	0	0	0	0	0	0	0	0	0	0	0	0	0	0	0
4	Siderovum	18	GCA_903837095_freshwater_MAG_AM_2014_D8_bin_0316	84.25	1.13	0	d__Bacteria;p__Pseudomonadota;c__Gammaproteobacteria;o__Burkholderiales;f__Ferrovaceae;g__CAIVUX01;s__CAIVUX01 sp903909215	0	0	0	1	0	0	0	0	0	0	0	0	0	0	0	0	0	0	0	0	0	0	0	0	0	0	0	0	0	0	0	0	0	0	0	0	0	0	0	0	0	0
4	Siderovum	18	GCA_903840545_freshwater_MAG_AM_lipid_02_D7_bin_461	94.87	0.83	66.67	d__Bacteria;p__Pseudomonadota;c__Gammaproteobacteria;o__Burkholderiales;f__Ferrovaceae;g__CAIVUX01;s__CAIVUX01 sp903909215	1	2	0	1	0	0	0	0	0	0	0	0	0	0	0	0	0	0	0	0	0	0	1	1	0	0	0	0	0	0	0	0	0	0	0	0	0	0	0	0	0	0
4	Siderovum	18	GCA_903841005_freshwater_MAG_Ki2_D3_bin_0132	94.15	0.59	0	d__Bacteria;p__Pseudomonadota;c__Gammaproteobacteria;o__Burkholderiales;f__Ferrovaceae;g__CAIVUX01;s__CAIVUX01 sp903909215	1	2	0	1	0	0	0	0	0	0	0	0	0	0	0	0	0	0	0	0	0	0	1	1	0	0	0	0	0	0	0	0	0	0	0	0	0	0	0	0	0	0
4	Siderovum	18	GCA_903843215_freshwater_MAG_Ki2_D2_bin_0511	94.75	0	0	d__Bacteria;p__Pseudomonadota;c__Gammaproteobacteria;o__Burkholderiales;f__Ferrovaceae;g__CAIVUX01;s__CAIVUX01 sp903909215	3	2	0	1	0	0	0	0	0	0	0	0	0	0	0	0	0	0	0	0	0	0	1	1	0	0	0	0	0	0	0	0	0	0	0	0	0	0	0	0	0	0
4	Siderovum	18	GCA_903848375_freshwater_MAG_AM_lipid_02_D2_bin_0568	92.18	0.03	100	d__Bacteria;p__Pseudomonadota;c__Gammaproteobacteria;o__Burkholderiales;f__Ferrovaceae;g__CAIVUX01;s__CAIVUX01 sp903909215	3	2	0	1	0	0	0	0	0	0	0	0	0	0	0	0	0	0	0	0	0	0	1	1	0	0	0	0	0	0	0	0	0	0	0	0	0	0	0	0	0	0
4	Siderovum	18	GCA_903852375_freshwater_MAG_AM_2014_D7_bin_474	95.32	0.41	50	d__Bacteria;p__Pseudomonadota;c__Gammaproteobacteria;o__Burkholderiales;f__Ferrovaceae;g__CAIVUX01;s__CAIVUX01 sp903909215	2	2	0	1	0	0	0	0	0	0	0	0	0	0	0	0	0	0	0	0	0	0	1	1	0	0	0	0	0	0	0	0	0	0	0	0	0	0	0	0	0	0
4	Siderovum	18	GCA_903857455_freshwater_MAG_AM_2014_D4_bin_091	92.81	0.71	100	d__Bacteria;p__Pseudomonadota;c__Gammaproteobacteria;o__Burkholderiales;f__Ferrovaceae;g__CAIVUX01;s__CAIVUX01 sp903909215	1	2	0	1	0	0	0	0	0	0	0	0	0	0	0	0	0	0	0	0	0	0	1	1	0	0	0	0	0	0	0	0	0	0	0	0	0	0	0	0	0	0
4	Siderovum	18	GCA_903861385_freshwater_MAG_AM_lipid_02_D8_bin_591	94.49	0.95	33.33	d__Bacteria;p__Pseudomonadota;c__Gammaproteobacteria;o__Burkholderiales;f__Ferrovaceae;g__CAIVUX01;s__CAIVUX01 sp903909215	2	2	0	1	0	0	0	0	0	0	0	0	0	0	0	0	0	0	0	0	0	0	1	1	0	0	0	0	0	0	0	0	0	0	0	0	0	0	0	0	0	0
4	Siderovum	18	GCA_903861785_freshwater_MAG_AM_2014_D3_bin_373	94.94	0.24	100	d__Bacteria;p__Pseudomonadota;c__Gammaproteobacteria;o__Burkholderiales;f__Ferrovaceae;g__CAIVUX01;s__CAIVUX01 sp903909215	1	2	0	1	0	0	0	0	0	0	0	0	0	0	0	0	0	0	0	0	0	0	1	1	0	0	0	0	0	0	0	0	0	0	0	0	0	0	0	0	0	0
4	Siderovum	18	GCA_903863795_freshwater_MAG_AM3_bin_0275	94.63	0.55	100	d__Bacteria;p__Pseudomonadota;c__Gammaproteobacteria;o__Burkholderiales;f__Ferrovaceae;g__CAIVUX01;s__CAIVUX01 sp903909215	2	2	0	1	0	0	0	0	0	0	0	0	0	0	0	0	0	0	0	0	0	0	1	1	0	0	0	0	0	0	0	0	0	0	0	0	0	0	0	0	0	0
4	Siderovum	18	GCA_903866845_freshwater_MAG_AM_lipid_02_D3_bin_0234	91.47	0	0	d__Bacteria;p__Pseudomonadota;c__Gammaproteobacteria;o__Burkholderiales;f__Ferrovaceae;g__CAIVUX01;s__CAIVUX01 sp903909215	1	2	0	1	0	0	0	0	0	0	0	0	0	0	0	0	0	0	0	0	0	0	0	1	0	0	0	0	0	0	0	0	0	0	0	0	0	0	0	0	0	0
4	Siderovum	18	GCA_903869925_freshwater_MAG_Kiruna_bin_03468	94.75	0	0	d__Bacteria;p__Pseudomonadota;c__Gammaproteobacteria;o__Burkholderiales;f__Ferrovaceae;g__CAIVUX01;s__CAIVUX01 sp903909215	1	2	0	1	0	0	0	0	0	0	0	0	0	0	0	0	0	0	0	0	0	0	1	1	0	0	0	0	0	0	0	0	0	0	0	0	0	0	0	0	0	0
4	Siderovum	18	GCA_903874915_freshwater_MAG_AM_lipid_02_D5_bin_1010	91.23	0.24	100	d__Bacteria;p__Pseudomonadota;c__Gammaproteobacteria;o__Burkholderiales;f__Ferrovaceae;g__CAIVUX01;s__CAIVUX01 sp903909215	2	2	0	1	0	0	0	0	0	0	0	0	0	0	0	0	0	0	0	0	0	0	1	1	0	0	0	0	0	0	0	0	0	0	0	0	0	0	0	0	0	0
4	Siderovum	18	GCA_903875195_freshwater_MAG_KR_bin_3867	86.3	2.95	33.33	d__Bacteria;p__Pseudomonadota;c__Gammaproteobacteria;o__Burkholderiales;f__Ferrovaceae;g__CAIVUX01;s__CAIVUX01 sp903909215	3	2	0	1	0	0	0	0	0	0	0	0	0	0	0	0	0	0	0	0	0	0	0	0	0	0	0	0	0	0	0	0	0	0	0	0	0	0	0	0	0	0
4	Siderovum	18	GCA_903875515_freshwater_MAG_MJ_2014_bin_0993	96.13	0.17	0	d__Bacteria;p__Pseudomonadota;c__Gammaproteobacteria;o__Burkholderiales;f__Ferrovaceae;g__CAIVUX01;s__CAIVUX01 sp903909215	3	2	0	1	0	0	0	0	0	0	0	0	0	0	0	0	0	0	0	0	0	0	1	1	0	0	0	0	0	0	0	0	0	0	0	0	0	0	0	0	0	0
4	Siderovum	18	GCA_903880245_freshwater_MAG_AM_lipid_02_D1_bin_0779	96.13	1.22	50	d__Bacteria;p__Pseudomonadota;c__Gammaproteobacteria;o__Burkholderiales;f__Ferrovaceae;g__CAIVUX01;s__CAIVUX01 sp903909215	1	2	0	1	0	0	0	0	0	0	0	0	0	0	0	0	0	0	0	0	0	0	1	1	0	0	0	0	0	0	0	0	0	0	0	0	0	0	0	0	0	0
4	Siderovum	18	GCA_903883785_freshwater_MAG_AM_lipid_01_D8_bin_1173	91.63	0.21	0	d__Bacteria;p__Pseudomonadota;c__Gammaproteobacteria;o__Burkholderiales;f__Ferrovaceae;g__CAIVUX01;s__CAIVUX01 sp903909215	2	2	0	1	0	0	0	0	0	0	0	0	0	0	0	0	0	0	0	0	0	0	1	1	0	0	0	0	0	0	0	0	0	0	0	0	0	0	0	0	0	0
4	Siderovum	18	GCA_903884735_freshwater_MAG_Umea2p3_bin_1231	95.18	0.47	100	d__Bacteria;p__Pseudomonadota;c__Gammaproteobacteria;o__Burkholderiales;f__Ferrovaceae;g__CAIVUX01;s__CAIVUX01 sp903909215	1	2	0	1	0	0	0	0	0	0	0	0	0	0	0	0	0	0	0	0	0	0	1	1	0	0	0	0	0	0	0	0	0	0	0	0	0	0	0	0	0	0
4	Siderovum	18	GCA_903887705_freshwater_MAG_AM_lipid_02_D9_bin_0562	92.64	1.81	50	d__Bacteria;p__Pseudomonadota;c__Gammaproteobacteria;o__Burkholderiales;f__Ferrovaceae;g__CAIVUX01;s__CAIVUX01 sp903909215	2	2	0	1	0	0	0	0	0	0	0	0	0	0	0	0	0	0	0	0	0	0	1	1	0	0	0	0	0	0	0	0	0	0	0	0	0	0	0	0	0	0
4	Siderovum	18	GCA_903889055_freshwater_MAG_AM2_bin_1491	83.74	2.21	12.5	d__Bacteria;p__Pseudomonadota;c__Gammaproteobacteria;o__Burkholderiales;f__Ferrovaceae;g__CAIVUX01;s__CAIVUX01 sp903909215	3	2	0	0	0	0	0	0	0	0	0	0	0	0	0	0	0	0	0	0	0	0	1	1	0	0	0	0	0	0	0	0	0	0	0	0	0	0	0	0	0	0
4	Siderovum	18	GCA_903889705_freshwater_MAG_Kiruna2_bin_1322	94.75	0	0	d__Bacteria;p__Pseudomonadota;c__Gammaproteobacteria;o__Burkholderiales;f__Ferrovaceae;g__CAIVUX01;s__CAIVUX01 sp903909215	1	2	0	0	0	0	0	0	0	0	0	0	0	0	0	0	0	0	0	0	0	0	1	1	0	0	0	0	0	0	0	0	0	0	0	0	0	0	0	0	0	0
4	Siderovum	18	GCA_903898005_freshwater_MAG_MJ120716A_bin_0906	96.29	0.59	0	d__Bacteria;p__Pseudomonadota;c__Gammaproteobacteria;o__Burkholderiales;f__Ferrovaceae;g__CAIVUX01;s__CAIVUX01 sp903909215	2	0	0	1	0	0	0	0	0	0	0	0	0	0	0	0	0	0	0	0	0	0	1	1	0	0	0	0	0	0	0	0	0	0	0	0	0	0	0	0	0	0
4	Siderovum	18	GCA_903898945_freshwater_MAG_Umea2_bin_1816	95.34	0.99	75	d__Bacteria;p__Pseudomonadota;c__Gammaproteobacteria;o__Burkholderiales;f__Ferrovaceae;g__CAIVUX01;s__CAIVUX01 sp903909215	0	0	0	1	0	0	0	0	0	0	0	0	0	0	0	0	0	0	0	0	0	0	1	1	0	0	0	0	0	0	0	0	0	0	0	0	0	0	0	0	0	0
4	Siderovum	18	GCA_903900115_freshwater_MAG_Umea3p2_bin_1342	91.39	1.11	100	d__Bacteria;p__Pseudomonadota;c__Gammaproteobacteria;o__Burkholderiales;f__Ferrovaceae;g__CAIVUX01;s__CAIVUX01 sp903909215	2	4	0	1	0	0	0	0	0	0	0	0	0	0	0	0	0	0	0	0	0	0	1	1	0	0	0	0	0	0	0	0	0	0	0	0	0	0	0	0	0	0
4	Siderovum	18	GCA_903905865_freshwater_MAG_Umea2p2_bin_0231	91.47	0.66	0	d__Bacteria;p__Pseudomonadota;c__Gammaproteobacteria;o__Burkholderiales;f__Ferrovaceae;g__CAIVUX01;s__CAIVUX01 sp903909215	0	0	0	1	0	0	0	0	0	0	0	0	0	0	0	0	0	0	0	0	0	0	1	1	0	0	0	0	0	0	0	0	0	0	0	0	0	0	0	0	0	0
4	Siderovum	18	GCA_903908525_freshwater_MAG_MJ_time_bin_3204	94.55	0.12	100	d__Bacteria;p__Pseudomonadota;c__Gammaproteobacteria;o__Burkholderiales;f__Ferrovaceae;g__CAIVUX01;s__CAIVUX01 sp903909215	1	2	0	1	0	0	0	0	0	0	0	0	0	0	0	0	0	0	0	0	0	0	1	1	0	0	0	0	0	0	0	0	0	0	0	0	0	0	0	0	0	0
4	Siderovum	18	GCA_903909215_freshwater_MAG_Ki2_D1_bin_0902	95.81	0	0	d__Bacteria;p__Pseudomonadota;c__Gammaproteobacteria;o__Burkholderiales;f__Ferrovaceae;g__CAIVUX01;s__CAIVUX01 sp903909215	3	2	0	1	0	0	0	0	0	0	0	0	0	0	0	0	0	0	0	0	0	0	1	1	0	0	0	0	0	0	0	0	0	0	0	0	0	0	0	0	0	0
4	Siderovum	18	GCA_903912945_freshwater_MAG_AM_2014_D1_bin_437	95.81	2.17	62.5	d__Bacteria;p__Pseudomonadota;c__Gammaproteobacteria;o__Burkholderiales;f__Ferrovaceae;g__CAIVUX01;s__CAIVUX01 sp903909215	3	2	0	1	0	0	0	0	0	0	0	0	0	0	0	0	0	0	0	0	0	0	1	1	0	0	0	0	0	0	0	0	0	0	0	0	0	0	0	0	0	0
4	Siderovum	18	GCA_903913085_freshwater_MAG_AM_lipid_01_D5_bin_732	95.58	0.95	50	d__Bacteria;p__Pseudomonadota;c__Gammaproteobacteria;o__Burkholderiales;f__Ferrovaceae;g__CAIVUX01;s__CAIVUX01 sp903909215	3	2	0	1	0	0	0	0	0	0	0	0	0	0	0	0	0	0	0	0	0	0	1	1	0	0	0	0	0	0	0	0	0	0	0	0	0	0	0	0	0	0
4	Siderovum	18	GCA_903915815_freshwater_MAG_AM_lipid_01_D7_bin_0453	93.84	0.47	100	d__Bacteria;p__Pseudomonadota;c__Gammaproteobacteria;o__Burkholderiales;f__Ferrovaceae;g__CAIVUX01;s__CAIVUX01 sp903909215	1	2	0	1	0	0	0	0	0	0	0	0	0	0	0	0	0	0	0	0	0	0	1	1	0	0	0	0	0	0	0	0	0	0	0	0	0	0	0	0	0	0
4	Siderovum	18	GCA_903918665_freshwater_MAG_AM_2014_bin_2483	92.34	0.24	100	d__Bacteria;p__Pseudomonadota;c__Gammaproteobacteria;o__Burkholderiales;f__Ferrovaceae;g__CAIVUX01;s__CAIVUX01 sp903909215	1	2	0	1	0	0	0	0	0	0	0	0	0	0	0	0	0	0	0	0	0	0	1	1	0	0	0	0	0	0	0	0	0	0	0	0	0	0	0	0	0	0
4	Siderovum	18	GCA_903923045_freshwater_MAG_AM_lipid_01_D9_bin_0929	84.78	2.13	20	d__Bacteria;p__Pseudomonadota;c__Gammaproteobacteria;o__Burkholderiales;f__Ferrovaceae;g__CAIVUX01;s__CAIVUX01 sp903909215	0	0	0	0	0	0	0	0	0	0	0	0	0	0	0	0	0	0	0	0	0	0	1	1	0	0	0	0	0	0	0	0	0	0	0	0	0	0	0	0	0	0
4	Siderovum	18	GCA_903923165_freshwater_MAG_MJ110927B_bin_233	95.51	1.18	66.67	d__Bacteria;p__Pseudomonadota;c__Gammaproteobacteria;o__Burkholderiales;f__Ferrovaceae;g__CAIVUX01;s__CAIVUX01 sp903909215	3	2	0	1	0	0	0	0	0	0	0	0	0	0	0	0	0	0	0	0	0	0	1	1	0	0	0	0	0	0	0	0	0	0	0	0	0	0	0	0	0	0
4	Siderovum	18	GCA_903925495_freshwater_MAG_Umea3_bin_0597	92.58	1.11	100	d__Bacteria;p__Pseudomonadota;c__Gammaproteobacteria;o__Burkholderiales;f__Ferrovaceae;g__CAIVUX01;s__CAIVUX01 sp903909215	2	4	0	1	0	0	0	0	0	0	0	0	0	0	0	0	0	0	0	0	0	0	1	1	0	0	0	0	0	0	0	0	0	0	0	0	0	0	0	0	0	0
4	Acidiferrum	6	GCA_027307865_ASM2730786v1	97.1	2.2	50	d__Bacteria;p__Pseudomonadota;c__Gammaproteobacteria;o__Burkholderiales;f__Ferrovaceae;g__JAJZRV01;s__JAJZRV01 sp027311025	5	2	0	1	0	0	1	1	1	1	1	1	1	1	1	1	2	1	1	1	1	1	1	1	1	1	1	1	1	1	1	1	1	1	1	1	1	1	1	1	1	1
4	Acidiferrum	6	GCA_027307875_ASM2730787v1	93.7	1.28	12.5	d__Bacteria;p__Pseudomonadota;c__Gammaproteobacteria;o__Burkholderiales;f__Ferrovaceae;g__JAJZRV01;s__JAJZRV01 sp027311025	3	2	0	1	0	0	1	1	0	0	0	0	0	0	0	0	0	0	1	1	1	1	1	1	1	1	0	0	0	1	1	1	1	1	0	0	0	0	0	0	0	0
4	Acidiferrum	6	GCA_027307905_ASM2730790v1	81.79	1.82	0	d__Bacteria;p__Pseudomonadota;c__Gammaproteobacteria;o__Burkholderiales;f__Ferrovaceae;g__JAJZRV01;s__JAJZRV01 sp027311025	4	2	0	0	0	0	1	1	0	0	0	0	0	0	0	1	1	1	1	1	1	1	0	0	1	1	0	0	1	1	0	0	0	0	1	1	1	1	1	1	1	1
4	Acidiferrum	6	GCA_027307915_ASM2730791v1	91.37	1.53	0	d__Bacteria;p__Pseudomonadota;c__Gammaproteobacteria;o__Burkholderiales;f__Ferrovaceae;g__JAJZRV01;s__JAJZRV01 sp027311025	3	0	0	1	0	0	1	1	1	1	1	1	1	1	1	1	2	0	1	2	1	1	1	0	1	1	0	0	0	2	1	1	1	1	1	0	1	1	1	1	1	1
4	Acidiferrum	6	GCA_027311025_ASM2731102v1	97.02	1.52	20	d__Bacteria;p__Pseudomonadota;c__Gammaproteobacteria;o__Burkholderiales;f__Ferrovaceae;g__JAJZRV01;s__JAJZRV01 sp027311025	4	2	0	1	0	0	1	1	1	1	1	1	1	1	1	1	1	1	1	1	1	1	1	1	1	1	1	1	1	1	1	1	1	1	2	1	1	1	1	1	1	1
4	Acidiferrum	6	GCA_027442525_ASM2744252v1	97.24	2.71	22.22	d__Bacteria;p__Pseudomonadota;c__Gammaproteobacteria;o__Burkholderiales;f__Ferrovaceae;g__JAJZRV01;s__JAJZRV01 sp027311025	5	2	0	1	0	0	1	1	1	1	1	1	1	1	1	1	1	1	1	1	1	1	2	2	1	1	1	1	1	1	1	1	1	1	1	1	1	1	1	1	1	1
4	Acidiferrum	11	GCA_027341805_ASM2734180v1	91.66	1.61	33.33	d__Bacteria;p__Pseudomonadota;c__Gammaproteobacteria;o__Burkholderiales;f__Ferrovaceae;g__JAJZRV01;s__JAJZRV01 sp021805725	5	2	0	1	0	0	1	1	1	1	1	2	1	1	1	1	1	1	1	1	1	1	2	2	1	1	1	1	1	1	1	1	1	1	1	1	1	1	1	1	1	1
4	Acidiferrum	11	GCA_027442595_ASM2744259v1	94.46	4.52	36.84	d__Bacteria;p__Pseudomonadota;c__Gammaproteobacteria;o__Burkholderiales;f__Ferrovaceae;g__JAJZRV01;s__JAJZRV01 sp021805725	5	4	0	1	0	0	1	1	1	1	1	1	1	1	1	1	1	1	1	1	1	1	2	2	1	1	2	1	1	1	1	1	1	1	1	1	1	1	1	1	1	1
4	Acidiferrum	11	GCA_027442615_ASM2744261v1	91.31	4.05	81.25	d__Bacteria;p__Pseudomonadota;c__Gammaproteobacteria;o__Burkholderiales;f__Ferrovaceae;g__JAJZRV01;s__JAJZRV01 sp021805725	3	2	0	0	0	0	1	1	1	1	1	2	1	1	1	1	1	1	1	1	1	1	2	2	1	1	1	1	1	1	1	1	1	1	1	1	1	1	1	1	1	1
4	Acidiferrum	12	GCA_027341885_ASM2734188v1	78.71	2.08	77.78	d__Bacteria;p__Pseudomonadota;c__Gammaproteobacteria;o__Burkholderiales;f__Ferrovaceae;g__JAJZRV01;s__JAJZRV01 sp021804705	2	0	0	1	0	0	1	1	1	1	1	1	1	1	1	1	1	0	1	1	1	1	1	1	1	1	0	0	0	1	1	1	1	1	1	1	0	0	0	0	0	0
4	Acidiferrum	12	GCA_027442575_ASM2744257v1	79.65	3.33	20	d__Bacteria;p__Pseudomonadota;c__Gammaproteobacteria;o__Burkholderiales;f__Ferrovaceae;g__JAJZRV01;s__JAJZRV01 sp021804705	4	0	0	1	0	0	1	1	1	1	1	1	1	1	1	1	1	0	0	0	1	1	2	2	1	1	1	1	1	1	1	1	1	1	1	1	1	1	1	1	1	0
[truncated: 7 more columns]

## Sheet: Sheet2
1	Solisferrum	16	GCA_903905585_freshwater_MAG_AlinenLipids_bin_7662	GCA_903905585_freshwater_MAG_AlinenLipids_bin_7662	44	0	0	1	1	1	2	2	1	1	1	1	1	1	1	1	1	1	2	2	1	1	2	2	1	1	3	2	1	1	1	1	1	1	1	1	1	1	1	1	1	1	1	1	1
1	Solisferrum	19	GCA_903829055_freshwater_MAG_T7_bin_604	GCA_903829055_freshwater_MAG_T7_bin_604	43	0	0	1	1	1	1	1	1	1	1	2	1	1	1	1	1	1	1	1	1	1	2	2	1	1	1	1	1	1	1	1	1	1	1	1	1	1	1	1	1	1	1	1	1
2	Ferrovum	1	GCA_000735045_Fv_myxofaciens_P3G_1.0	GCA_000735045_Fv_myx	42	1	1	0	0	1	1	1	1	1	1	1	1	1	1	2	1	1	0	1	1	1	2	2	1	1	1	1	1	1	1	1	1	1	1	1	1	1	1	1	1	1	1	1	2
3	Ferriphilum	2	GCA_001431705_FMY	GCA_001431705_FMY	5	0	1	0	0	1	0	0	0	0	0	0	0	0	0	0	0	0	0	0	0	0	1	1	0	0	0	0	0	0	0	0	0	0	0	0	0	0	0	0	0	0	0	0	0
2	Ferrovum	1	GCA_001581915_ASM158191v1	GCA_001581915_ASM158191v1	42	1	1	0	0	1	1	1	1	1	2	1	1	1	1	1	1	1	0	1	1	1	2	2	1	1	1	1	1	1	1	1	1	1	1	1	1	1	1	1	1	1	1	1	2
3	Ferriphilum	3	GCA_001581925_ASM158192v1	GCA_001581925_ASM158192v1	5	0	1	0	0	1	0	0	0	0	0	0	0	0	0	0	0	0	0	0	0	0	1	1	0	0	0	0	0	0	0	0	0	0	0	0	0	0	0	0	0	0	0	0	0
3	Ferriphilum	2	GCA_002255765_ASM225576v1	GCA_002255765_ASM225576v1	5	0	1	0	0	1	0	0	0	0	0	0	0	0	0	0	0	0	0	0	0	0	1	1	0	0	0	0	0	0	0	0	0	0	0	0	0	0	0	0	0	0	0	0	0
3	Ferriphilum	2	GCA_002279055_ASM227905v1	GCA_002279055_ASM227905v1	5	0	1	0	0	1	0	0	0	0	0	0	0	0	0	0	0	0	0	0	0	0	1	1	0	0	0	0	0	0	0	0	0	0	0	0	0	0	0	0	0	0	0	0	0
3	Ferriphilum	2	GCA_002279305_ASM227930v1	GCA_002279305_ASM227930v1	5	0	1	0	0	1	0	0	0	0	0	0	0	0	0	0	0	0	0	0	0	0	1	1	0	0	0	0	0	0	0	0	0	0	0	0	0	0	0	0	0	0	0	0	0
2	Ferrovum	4	GCA_010435995_ASM1043599v1	GCA_010435995_ASM1043599v1	42	0	1	0	0	1	1	1	1	0	1	1	1	1	1	1	1	1	1	1	1	1	1	2	1	1	1	1	1	1	1	1	1	1	1	1	1	1	1	1	1	1	1	1	2
2	Ferrovum	1	GCA_013181395_ASM1318139v2	GCA_013181395_ASM1318139v2	42	0	1	0	0	1	1	1	1	1	1	1	1	0	1	1	1	1	1	1	1	1	2	2	1	1	1	1	1	1	1	1	1	1	1	1	1	1	1	1	1	1	1	1	2
2	Ferrovum	1	GCA_013181415_ASM1318141v1	GCA_013181415_ASM1318141v1	42	1	1	0	0	1	1	1	1	1	1	1	1	0	1	2	1	1	1	1	1	1	2	2	1	1	1	1	1	1	1	1	1	1	1	1	1	1	1	1	1	1	1	1	2
2	Ferrovum	1	GCA_018986695_ASM1898669v1	GCA_018986695_ASM1898669v1	42	1	1	0	0	1	1	1	1	1	1	1	1	0	1	1	1	1	1	1	1	1	2	2	1	1	1	1	1	1	1	1	1	1	1	1	1	1	1	1	1	1	1	1	2
2	Ferrovum	1	GCA_019038085_ASM1903808v1	GCA_019038085_ASM1903808v1	42	1	1	0	0	1	1	1	1	1	1	1	1	0	1	1	1	1	1	1	1	1	2	2	1	1	1	1	1	1	1	1	1	1	1	1	1	1	1	1	1	1	1	1	2
2	Ferrovum	1	GCA_019038105_ASM1903810v1	GCA_019038105_ASM1903810v1	42	1	1	0	0	1	1	1	1	1	1	1	1	0	1	1	1	1	1	1	1	1	2	2	1	1	1	1	1	1	1	1	1	1	1	1	1	1	1	1	1	1	1	1	2
2	Ferrovum	5	GCA_019456435_ASM1945643v1	GCA_019456435_ASM1945643v1	38	0	1	0	0	1	1	1	0	0	1	2	1	1	1	1	1	1	1	1	1	1	3	2	0	0	1	1	1	1	2	1	2	1	1	1	2	1	1	1	1	1	0	1	1
3	Ferriphilum	3	GCA_020831495_ASM2083149v1	GCA_020831495_ASM2083149v1	5	0	1	0	0	1	0	0	0	0	0	0	0	0	0	0	0	0	0	0	0	0	1	1	0	0	0	0	0	0	0	0	0	0	0	0	0	0	0	0	0	0	0	0	0
3	Ferriphilum	2	GCA_027307815_ASM2730781v1	GCA_027307815_ASM2730781v1	5	0	1	0	0	1	0	0	0	0	0	0	0	0	0	0	0	0	0	0	0	0	1	1	0	0	0	0	0	0	0	0	0	0	0	0	0	0	0	0	0	0	0	0	0
3	Ferriphilum	2	GCA_027307845_ASM2730784v1	GCA_027307845_ASM2730784v1	4	0	1	0	0	1	0	0	0	0	0	0	0	0	0	0	0	0	0	0	0	0	1	1	0	0	0	0	0	0	0	0	0	0	0	0	0	0	0	0	0	0	0	0	0
4	unknown 3	6	GCA_027307865_ASM2730786v1	GCA_027307865_ASM2730786v1	43	0	1	0	0	1	1	1	1	1	1	1	1	1	1	1	2	1	1	1	1	1	1	1	1	1	1	1	1	1	1	1	1	1	1	1	1	1	1	1	1	1	1	1	2
4	unknown 3	6	GCA_027307875_ASM2730787v1	GCA_027307875_ASM2730787v1	22	0	1	0	0	1	1	1	0	0	0	0	0	0	0	0	0	0	1	1	1	1	1	1	1	1	0	0	0	1	1	1	1	1	0	0	0	0	0	0	0	0	1	1	2
4	unknown 3	6	GCA_027307905_ASM2730790v1	GCA_027307905_ASM2730790v1	25	0	0	0	0	1	1	1	0	0	0	0	0	0	0	1	1	1	1	1	1	1	0	0	1	1	0	0	1	1	0	0	0	0	1	1	1	1	1	1	1	1	0	0	1
4	unknown 3	6	GCA_027307915_ASM2730791v1	GCA_027307915_ASM2730791v1	35	0	1	0	0	1	1	1	1	1	1	1	1	1	1	1	2	0	1	2	1	1	1	0	1	1	0	0	0	2	1	1	1	1	1	0	1	1	1	1	1	1	0	0	2
4	unknown 3	6	GCA_027311025_ASM2731102v1	GCA_027311025_ASM2731102v1	43	0	1	0	0	1	1	1	1	1	1	1	1	1	1	1	1	1	1	1	1	1	1	1	1	1	1	1	1	1	1	1	1	1	2	1	1	1	1	1	1	1	1	1	2
3	Ferriphilum	2	GCA_027311405_ASM2731140v1	GCA_027311405_ASM2731140v1	5	0	1	0	0	1	0	0	0	0	0	0	0	0	0	0	0	0	0	0	0	0	1	1	0	0	0	0	0	0	0	0	0	0	0	0	0	0	0	0	0	0	0	0	0
2	Ferrovum	1	GCA_027316745_ASM2731674v1	GCA_027316745_ASM2731674v1	40	1	1	0	0	1	1	1	1	1	1	1	1	1	1	1	1	1	1	2	0	1	2	2	1	1	0	0	1	2	1	1	1	1	1	1	1	1	1	1	1	1	1	1	2
2	Ferrovum	7	GCA_027316835_ASM2731683v1	GCA_027316835_ASM2731683v1	42	1	1	0	0	1	1	1	1	1	1	2	1	1	1	1	1	1	0	1	1	1	2	2	1	1	1	1	1	1	1	1	1	1	1	1	1	1	1	1	1	1	1	1	2
2	Ferrovum	5	GCA_027317285_ASM2731728v1	GCA_027317285_ASM2731728v1	42	0	0	0	0	1	1	1	1	1	1	2	1	1	1	1	1	1	1	1	1	1	2	2	1	1	0	1	1	1	1	1	1	1	1	1	1	1	1	1	1	1	1	1	2
2	Ferrovum	8	GCA_027319165_ASM2731916v1	GCA_027319165_ASM2731916v1	42	0	1	0	0	1	1	1	1	1	1	2	1	1	1	1	1	1	0	1	1	1	2	2	1	1	1	1	1	1	1	1	1	1	1	1	1	1	1	1	1	1	1	1	2
4	Siderophilum	9	GCA_027323545_ASM2732354v1	GCA_027323545_ASM2732354v1	43	0	1	0	0	1	1	1	1	1	1	2	1	1	1	1	1	1	1	1	1	1	2	2	1	1	1	1	1	1	1	1	1	1	2	2	1	1	1	1	1	1	1	1	2
2	Ferrovum	10	GCA_027341745_ASM2734174v1	GCA_027341745_ASM2734174v1	42	0	1	0	0	1	1	1	1	1	2	2	1	1	1	1	1	1	0	1	1	1	2	2	1	1	1	1	1	1	1	1	1	1	1	1	1	1	1	1	1	1	1	1	2
4	unknown 3	11	GCA_027341805_ASM2734180v1	GCA_027341805_ASM2734180v1	43	0	1	0	0	1	1	1	1	1	1	2	1	1	1	1	1	1	1	1	1	1	2	2	1	1	1	1	1	1	1	1	1	1	1	1	1	1	1	1	1	1	1	1	2
4	unknown 3	12	GCA_027341885_ASM2734188v1	GCA_027341885_ASM2734188v1	29	0	1	0	0	0	1	1	1	1	1	1	1	1	1	1	1	0	1	1	1	1	1	1	1	1	0	0	0	1	1	1	1	1	1	1	0	0	0	0	0	0	0	0	2
2	Ferrovum	5	GCA_027344885_ASM2734488v1	GCA_027344885_ASM2734488v1	42	0	1	0	0	1	1	1	1	1	1	2	1	1	1	2	1	1	0	1	1	1	2	2	1	1	1	1	1	1	1	1	1	1	1	1	1	1	1	1	1	1	1	1	2
4	Siderophilum	13	GCA_027356555_ASM2735655v1	GCA_027356555_ASM2735655v1	38	0	1	0	0	1	1	1	1	1	1	2	1	1	1	1	1	1	1	1	1	1	2	2	1	1	0	0	0	1	1	1	1	1	1	1	1	1	1	1	1	1	0	0	2
3	Ferriphilum	3	GCA_027439035_ASM2743903v1	GCA_027439035_ASM2743903v1	5	0	1	0	0	1	0	0	0	0	0	0	0	0	0	0	0	0	0	0	0	0	1	1	0	0	0	0	0	0	0	0	0	0	0	0	0	0	0	0	0	0	0	0	0
3	Ferriphilum	3	GCA_027439065_ASM2743906v1	GCA_027439065_ASM2743906v1	5	0	1	0	0	1	0	0	0	0	0	0	0	0	0	0	0	0	0	0	0	0	1	1	0	0	0	0	0	0	0	0	0	0	0	0	0	0	0	0	0	0	0	0	0
3	Ferriphilum	3	GCA_027439085_ASM2743908v1	GCA_027439085_ASM2743908v1	5	0	1	0	0	1	0	0	0	0	0	0	0	0	0	0	0	0	0	0	0	0	1	1	0	0	0	0	0	0	0	0	0	0	0	0	0	0	0	0	0	0	0	0	0
2	Ferrovum	14	GCA_027442015_ASM2744201v1	GCA_027442015_ASM2744201v1	43	0	1	0	0	1	1	1	1	1	1	1	1	1	1	1	1	1	1	1	1	1	2	2	1	1	1	1	1	1	1	1	1	1	1	1	1	1	1	1	1	1	1	1	2
2	Ferrovum	14	GCA_027442025_ASM2744202v1	GCA_027442025_ASM2744202v1	43	0	1	0	0	1	1	1	1	1	1	1	1	1	1	2	1	1	1	1	1	1	3	3	1	1	1	1	1	1	1	1	1	1	1	1	1	1	1	1	1	1	1	1	3
2	Ferrovum	14	GCA_027442075_ASM2744207v1	GCA_027442075_ASM2744207v1	43	0	1	0	0	1	1	1	1	1	1	1	1	1	1	1	1	1	1	1	1	1	2	2	1	1	1	1	1	1	1	1	1	1	1	1	1	1	1	1	1	1	1	1	2
2	Ferrovum	14	GCA_027442095_ASM2744209v1	GCA_027442095_ASM2744209v1	43	0	1	0	0	1	1	1	1	1	1	1	1	1	1	2	1	1	1	1	1	1	2	2	1	1	1	1	1	1	1	1	1	1	1	1	1	1	1	1	1	1	1	1	2
2	Ferrovum	14	GCA_027442115_ASM2744211v1	GCA_027442115_ASM2744211v1	43	0	1	0	0	1	1	1	1	1	1	1	1	1	1	1	1	1	1	1	1	1	2	2	1	1	1	1	1	1	1	1	1	1	1	1	1	1	1	1	1	1	1	1	2
2	Ferrovum	14	GCA_027442125_ASM2744212v1	GCA_027442125_ASM2744212v1	43	0	1	0	0	1	1	1	1	1	1	1	1	1	1	2	1	1	1	1	1	1	3	3	1	1	1	1	1	1	1	1	1	1	1	1	1	1	1	1	1	1	1	1	3
2	Ferrovum	14	GCA_027442155_ASM2744215v1	GCA_027442155_ASM2744215v1	43	0	1	0	0	1	1	1	1	1	2	1	1	1	1	1	1	1	1	1	1	1	1	1	1	1	1	1	1	1	1	1	1	1	1	1	1	1	1	1	1	1	1	1	2
2	Ferrovum	14	GCA_027442175_ASM2744217v1	GCA_027442175_ASM2744217v1	43	0	1	0	0	1	1	1	1	1	1	1	1	1	1	2	1	1	1	1	1	1	2	2	1	1	1	1	1	1	1	1	1	1	1	1	1	1	1	1	1	1	1	1	2
2	Ferrovum	14	GCA_027442195_ASM2744219v1	GCA_027442195_ASM2744219v1	43	0	1	0	0	1	1	1	1	1	1	1	1	1	1	1	1	1	1	1	1	1	2	2	1	1	1	1	1	1	1	1	1	1	1	1	1	1	1	1	1	1	1	1	2
2	Ferrovum	14	GCA_027442215_ASM2744221v1	GCA_027442215_ASM2744221v1	43	0	1	0	0	1	1	1	1	1	1	1	1	1	1	1	1	1	1	1	1	1	3	3	1	1	1	1	1	1	1	1	1	1	1	1	1	1	1	1	1	1	1	1	3
2	Ferrovum	14	GCA_027442235_ASM2744223v1	GCA_027442235_ASM2744223v1	43	1	1	0	0	1	1	1	1	1	2	1	1	1	1	1	1	1	1	1	1	1	2	2	1	1	1	1	1	1	1	1	1	1	1	1	1	1	1	1	1	1	1	1	2
2	Ferrovum	14	GCA_027442255_ASM2744225v1	GCA_027442255_ASM2744225v1	43	0	1	0	0	1	1	1	1	1	1	1	1	1	1	1	1	1	1	1	1	1	2	2	1	1	1	1	1	1	1	1	1	1	1	1	1	1	1	1	1	1	1	1	2
2	Ferrovum	14	GCA_027442275_ASM2744227v1	GCA_027442275_ASM2744227v1	43	0	1	0	0	1	1	1	1	1	1	1	1	1	1	2	1	1	1	1	1	2	2	2	1	1	1	1	1	1	1	1	1	1	1	1	1	1	1	2	2	2	1	1	2
4	Siderophilum	15	GCA_027442285_ASM2744228v1	GCA_027442285_ASM2744228v1	42	0	1	0	0	0	2	1	1	1	1	2	1	1	1	1	1	1	1	1	1	1	1	1	1	1	1	2	1	1	1	1	1	1	1	1	1	1	1	1	1	1	1	1	2
4	Siderophilum	15	GCA_027442375_ASM2744237v1	GCA_027442375_ASM2744237v1	27	0	0	0	0	0	1	1	1	1	1	2	1	1	1	1	1	1	0	0	1	1	1	1	1	0	0	0	0	0	0	0	0	0	0	0	1	1	1	1	1	1	0	0	1
4	Siderophilum	9	GCA_027442415_ASM2744241v1	GCA_027442415_ASM2744241v1	7	0	1	0	0	1	0	0	0	0	0	0	0	0	0	0	0	0	0	0	0	0	1	1	0	0	1	0	0	0	0	0	0	0	0	0	0	0	0	0	0	0	1	1	0
4	Siderophilum	9	GCA_027442435_ASM2744243v1	GCA_027442435_ASM2744243v1	41	0	1	0	0	1	1	1	1	1	1	2	1	1	1	1	1	1	1	1	1	1	2	2	1	1	1	0	1	1	1	1	1	1	1	1	1	1	1	1	1	1	0	1	2
4	Siderophilum	9	GCA_027442455_ASM2744245v1	GCA_027442455_ASM2744245v1	30	0	1	0	0	1	1	1	1	1	1	2	1	1	1	1	1	1	1	1	0	0	1	1	0	1	1	0	0	0	0	0	0	0	0	1	1	1	1	1	1	1	0	0	1
4	Siderophilum	9	GCA_027442475_ASM2744247v1	GCA_027442475_ASM2744247v1	38	0	1	0	0	1	1	1	1	1	1	2	1	1	1	1	1	1	2	2	1	1	2	2	1	1	0	0	0	1	1	1	1	1	1	1	1	1	1	1	1	1	0	0	2
4	Siderophilum	9	GCA_027442495_ASM2744249v1	GCA_027442495_ASM2744249v1	23	0	1	0	0	0	1	1	1	1	1	0	0	0	0	0	0	0	1	1	1	0	1	1	1	1	0	0	1	1	1	1	1	1	1	1	0	0	0	0	0	0	0	0	1
4	Siderophilum	15	GCA_027442515_ASM2744251v1	GCA_027442515_ASM2744251v1	42	0	1	0	0	1	1	1	1	1	1	2	1	1	1	1	1	1	1	1	1	0	2	2	1	1	1	2	1	1	1	1	1	1	1	1	1	1	1	1	1	1	1	1	2
4	unknown 3	6	GCA_027442525_ASM2744252v1	GCA_027442525_ASM2744252v1	43	0	1	0	0	1	1	1	1	1	1	1	1	1	1	1	1	1	1	1	1	1	2	2	1	1	1	1	1	1	1	1	1	1	1	1	1	1	1	1	1	1	1	1	2
4	Siderophilum	9	GCA_027442535_ASM2744253v1	GCA_027442535_ASM2744253v1	41	0	1	0	0	1	1	1	1	1	1	2	1	1	1	1	1	1	1	1	1	1	2	2	1	1	1	0	1	1	1	1	1	1	1	1	1	1	1	1	1	1	0	1	2
4	unknown 3	12	GCA_027442575_ASM2744257v1	GCA_027442575_ASM2744257v1	37	0	1	0	0	0	1	1	1	1	1	1	1	1	1	1	1	0	0	0	1	1	2	2	1	1	1	1	1	1	1	1	1	1	1	1	1	1	1	1	1	0	1	1	1
4	unknown 3	11	GCA_027442595_ASM2744259v1	GCA_027442595_ASM2744259v1	43	0	1	0	0	1	1	1	1	1	1	1	1	1	1	1	1	1	1	1	1	1	2	2	1	1	2	1	1	1	1	1	1	1	1	1	1	1	1	1	1	1	1	1	2
4	unknown 3	11	GCA_027442615_ASM2744261v1	GCA_027442615_ASM2744261v1	43	0	0	0	0	1	1	1	1	1	1	2	1	1	1	1	1	1	1	1	1	1	2	2	1	1	1	1	1	1	1	1	1	1	1	1	1	1	1	1	1	1	1	1	2
2	Ferrovum	5	GCA_027446215_ASM2744621v1	GCA_027446215_ASM2744621v1	14	0	0	0	0	1	0	0	0	0	0	0	0	0	0	0	0	0	0	0	0	1	2	2	0	0	0	0	0	1	1	1	1	1	1	0	0	0	0	0	0	0	0	0	1
2	Ferrovum	5	GCA_027446235_ASM2744623v1	GCA_027446235_ASM2744623v1	43	1	1	0	0	1	1	1	1	1	1	2	1	1	1	2	1	1	1	1	1	1	2	2	1	1	1	1	1	1	1	1	1	1	1	1	1	1	1	1	1	1	1	1	2
4	Siderophilum	15	GCA_027449845_ASM2744984v1	GCA_027449845_ASM2744984v1	42	0	1	0	0	1	1	1	1	1	1	2	1	1	1	1	1	1	1	1	1	1	2	2	1	1	0	2	1	1	1	1	1	1	1	1	1	1	1	1	1	1	1	1	2
2	Ferrovum	14	GCA_027450025_ASM2745002v1	GCA_027450025_ASM2745002v1	43	0	1	0	0	1	1	1	1	1	1	1	1	1	1	1	1	1	1	1	1	1	2	2	1	1	1	1	1	1	1	1	1	1	1	1	1	1	1	1	1	1	1	1	2
2	Ferrovum	8	GCA_027450265_ASM2745026v1	GCA_027450265_ASM2745026v1	41	0	1	0	0	1	1	1	1	1	1	2	1	1	1	1	1	1	0	1	1	1	1	1	1	1	1	1	1	1	1	1	1	1	1	1	1	1	1	1	1	1	1	1	2
2	Ferrovum	8	GCA_027450305_ASM2745030v1	GCA_027450305_ASM2745030v1	40	0	1	0	0	0	2	1	1	2	3	2	1	1	1	2	1	1	0	1	1	1	2	2	1	1	3	2	1	1	1	1	1	1	1	1	1	1	1	1	1	1	1	1	2
2	Ferrovum	8	GCA_027450325_ASM2745032v1	GCA_027450325_ASM2745032v1	32	0	1	0	0	1	1	1	1	1	1	0	0	0	0	0	0	0	0	1	1	1	2	2	1	1	1	2	1	2	1	1	1	1	1	1	1	1	1	1	0	0	1	1	2
2	Ferrovum	8	GCA_027450345_ASM2745034v1	GCA_027450345_ASM2745034v1	42	0	1	0	0	1	1	1	1	1	1	2	1	1	1	1	1	1	0	1	1	1	2	2	1	1	1	1	1	1	1	1	1	1	1	1	1	1	1	1	1	1	1	1	2
2	Ferrovum	8	GCA_027450355_ASM2745035v1	GCA_027450355_ASM2745035v1	25	1	1	0	0	1	0	0	0	0	0	0	0	0	0	0	0	0	1	2	1	0	2	2	1	1	1	1	1	1	1	1	1	1	1	1	1	0	0	0	0	0	1	1	2
2	Ferrovum	5	GCA_027450425_ASM2745042v1	GCA_027450425_ASM2745042v1	42	0	0	0	0	1	1	1	1	1	0	2	1	1	1	1	1	1	1	1	1	1	2	2	1	1	1	1	1	1	1	1	1	1	1	1	1	1	1	1	1	1	1	1	2
2	Ferrovum	5	GCA_027450465_ASM2745046v1	GCA_027450465_ASM2745046v1	28	0	0	0	0	1	1	1	0	0	0	0	0	1	1	1	1	1	0	1	1	0	1	1	1	1	0	0	1	1	0	0	0	0	0	1	1	1	1	1	1	1	1	2	2
2	Ferrovum	5	GCA_027450485_ASM2745048v1	GCA_027450485_ASM2745048v1	38	1	1	0	0	1	1	1	1	1	1	2	1	1	1	1	1	1	1	1	1	1	2	2	1	1	1	1	0	0	0	1	1	1	0	1	1	1	1	1	1	1	1	1	2
2	Ferrovum	5	GCA_027450505_ASM2745050v1	GCA_027450505_ASM2745050v1	41	0	1	0	0	0	1	1	1	1	1	2	1	1	1	1	1	1	1	1	1	1	2	2	1	1	1	1	1	1	1	1	1	1	1	1	1	1	1	1	1	1	1	1	2
2	Ferrovum	5	GCA_027450525_ASM2745052v1	GCA_027450525_ASM2745052v1	33	0	0	0	0	1	1	1	1	1	0	2	1	1	1	1	1	1	0	0	0	0	1	1	0	0	1	1	1	1	1	1	1	1	1	1	1	1	1	1	1	1	1	1	0
2	Ferrovum	5	GCA_027450545_ASM2745054v1	GCA_027450545_ASM2745054v1	42	0	1	0	0	1	1	1	1	0	1	2	1	1	1	1	1	1	1	1	1	1	2	2	1	1	1	1	1	1	1	1	1	1	1	1	1	1	1	1	1	1	1	1	2
2	Ferrovum	14	GCA_027450665_ASM2745066v1	GCA_027450665_ASM2745066v1	43	0	1	0	0	1	1	1	1	1	1	1	1	1	1	1	1	1	1	1	1	1	2	2	1	1	1	1	1	1	1	1	1	1	1	1	1	1	1	1	1	1	1	1	3
2	Ferrovum	14	GCA_027450685_ASM2745068v1	GCA_027450685_ASM2745068v1	43	0	0	0	0	1	1	1	1	1	1	1	1	1	1	1	1	1	1	1	1	1	2	2	1	1	1	1	1	1	1	1	1	1	1	1	1	1	1	1	1	1	1	1	2
2	Ferrovum	14	GCA_027450705_ASM2745070v1	GCA_027450705_ASM2745070v1	43	0	1	0	0	2	1	1	1	1	1	1	1	1	1	2	1	1	1	1	1	1	2	2	1	1	1	1	1	1	1	1	1	1	1	1	1	1	1	1	1	1	1	1	2
2	Ferrovum	14	GCA_027450725_ASM2745072v1	GCA_027450725_ASM2745072v1	43	0	1	0	0	1	1	1	1	1	1	1	1	1	1	1	1	1	1	1	1	1	2	2	1	1	1	1	1	1	1	1	1	1	1	1	1	1	1	1	1	1	1	1	2
2	Ferrovum	14	GCA_027450745_ASM2745074v1	GCA_027450745_ASM2745074v1	43	0	1	0	0	1	1	1	1	1	1	1	1	1	1	1	1	1	1	1	1	1	2	2	1	1	1	1	1	1	1	1	1	1	1	1	1	1	1	1	1	1	1	1	2
2	Ferrovum	14	GCA_027450765_ASM2745076v1	GCA_027450765_ASM2745076v1	35	0	1	0	0	1	1	1	1	1	1	0	0	0	0	1	1	1	0	0	1	1	2	2	1	1	0	1	1	1	1	1	1	1	1	1	1	1	1	1	1	1	1	1	2
2	Ferrovum	14	GCA_027450785_ASM2745078v1	GCA_027450785_ASM2745078v1	43	0	1	0	0	1	1	1	1	1	1	1	1	1	1	1	1	1	1	1	1	1	2	2	1	1	1	1	1	1	1	1	1	1	1	1	1	1	1	1	1	1	1	1	2
2	Ferrovum	14	GCA_027450805_ASM2745080v1	GCA_027450805_ASM2745080v1	43	0	0	0	0	1	1	1	1	1	1	1	1	1	1	1	1	1	1	1	1	1	2	2	1	1	1	1	1	1	1	1	1	1	1	1	1	1	1	1	1	1	1	1	2
2	Ferrovum	14	GCA_027450825_ASM2745082v1	GCA_027450825_ASM2745082v1	43	0	1	0	0	1	1	1	1	1	1	1	1	1	1	1	1	1	1	1	1	1	2	2	1	1	1	1	1	1	1	1	1	1	1	1	1	1	1	1	1	1	1	1	2
2	Ferrovum	14	GCA_027450845_ASM2745084v1	GCA_027450845_ASM2745084v1	43	0	1	0	0	1	1	1	1	1	1	1	1	1	1	1	1	1	1	1	1	1	2	2	1	1	1	1	2	1	1	1	1	1	1	1	1	1	1	1	1	1	1	1	2
2	Ferrovum	14	GCA_027450865_ASM2745086v1	GCA_027450865_ASM2745086v1	43	0	1	0	0	1	1	1	1	1	1	1	1	1	1	1	1	1	1	1	1	1	2	2	1	1	1	1	1	1	1	1	1	1	1	1	1	1	1	1	1	1	1	1	2
2	Ferrovum	14	GCA_027450905_ASM2745090v1	GCA_027450905_ASM2745090v1	43	0	1	0	0	1	1	1	1	1	1	1	1	1	1	1	1	1	1	1	1	1	2	2	1	1	1	1	1	1	1	1	1	1	1	1	1	1	1	1	1	1	1	1	2
2	Ferrovum	14	GCA_027450925_ASM2745092v1	GCA_027450925_ASM2745092v1	42	0	1	0	0	1	1	1	1	1	1	1	1	1	1	1	1	1	1	1	1	1	1	1	1	1	1	1	1	1	1	1	1	1	1	1	1	1	1	1	1	1	1	1	2
2	Ferrovum	14	GCA_027450945_ASM2745094v1	GCA_027450945_ASM2745094v1	43	0	1	0	0	1	1	1	1	1	1	1	1	1	1	1	1	1	1	1	1	1	2	2	1	1	1	1	1	1	1	1	1	1	1	1	1	1	1	1	1	1	1	1	2
2	Ferrovum	14	GCA_027451005_ASM2745100v1	GCA_027451005_ASM2745100v1	43	0	1	0	0	1	1	1	1	1	1	1	1	1	1	1	1	1	1	1	1	1	2	2	1	1	1	1	1	1	1	1	1	1	1	1	1	1	1	1	1	1	1	1	2
2	Ferrovum	14	GCA_027451025_ASM2745102v1	GCA_027451025_ASM2745102v1	40	0	1	0	0	1	1	1	1	1	1	1	1	1	1	1	1	1	1	1	1	1	0	1	1	1	1	1	1	1	0	1	0	1	1	1	1	1	1	1	1	1	1	1	1
3	Ferriphilum	17	GCA_027457925_ASM2745792v1	GCA_027457925_ASM2745792v1	4	0	1	0	0	0	0	0	0	0	0	0	0	0	0	0	0	0	0	0	0	0	1	1	0	0	0	0	0	0	0	0	0	0	0	0	0	0	0	0	0	0	0	0	0
3	Ferriphilum	17	GCA_027457965_ASM2745796v1	GCA_027457965_ASM2745796v1	4	0	1	0	0	1	0	0	0	0	0	0	0	0	0	0	0	0	0	0	0	0	1	1	0	0	0	0	0	0	0	0	0	0	0	0	0	0	0	0	0	0	0	0	0
3	Ferriphilum	17	GCA_027457985_ASM2745798v1	GCA_027457985_ASM2745798v1	5	0	0	0	0	1	0	0	0	0	0	0	0	0	0	0	0	0	0	0	0	0	1	1	0	0	0	0	0	0	0	0	0	0	0	0	0	0	0	0	0	0	0	0	0
3	Ferriphilum	17	GCA_027458005_ASM2745800v1	GCA_027458005_ASM2745800v1	5	0	1	0	0	1	0	0	0	0	0	0	0	0	0	0	0	0	0	0	0	0	1	1	0	0	0	0	0	0	0	0	0	0	0	0	0	0	0	0	0	0	0	0	0
3	Ferriphilum	17	GCA_027458025_ASM2745802v1	GCA_027458025_ASM2745802v1	5	0	1	0	0	1	0	0	0	0	0	0	0	0	0	0	0	0	0	0	0	0	1	1	0	0	0	0	0	0	0	0	0	0	0	0	0	0	0	0	0	0	0	0	0
3	Ferriphilum	17	GCA_027458065_ASM2745806v1	GCA_027458065_ASM2745806v1	3	0	0	0	0	1	0	0	0	0	0	0	0	0	0	0	0	0	0	0	0	0	0	0	0	0	0	0	0	0	0	0	0	0	0	0	0	0	0	0	0	0	0	0	0
3	Ferriphilum	17	GCA_027458085_ASM2745808v1	GCA_027458085_ASM2745808v1	4	0	1	0	0	1	0	0	0	0	0	0	0	0	0	0	0	0	0	0	0	0	1	1	0	0	0	0	0	0	0	0	0	0	0	0	0	0	0	0	0	0	0	0	0
3	Ferriphilum	17	GCA_027458105_ASM2745810v1	GCA_027458105_ASM2745810v1	5	0	1	0	0	1	0	0	0	0	0	0	0	0	0	0	0	0	0	0	0	0	1	1	0	0	0	0	0	0	0	0	0	0	0	0	0	0	0	0	0	0	0	0	0
2	Ferrovum	10	GCA_027458125_ASM2745812v1	GCA_027458125_ASM2745812v1	42	0	1	0	0	1	1	1	1	1	1	2	1	1	1	1	1	1	0	1	1	1	2	2	1	1	1	1	1	1	1	1	1	1	1	1	1	1	1	1	1	1	1	1	2
2	Ferrovum	10	GCA_027458165_ASM2745816v1	GCA_027458165_ASM2745816v1	41	0	1	0	0	1	1	1	1	1	1	2	1	1	1	1	1	1	0	1	1	1	2	2	1	1	1	1	1	1	1	1	1	1	1	1	1	1	1	1	1	1	1	1	2
2	Ferrovum	10	GCA_027458245_ASM2745824v1	GCA_027458245_ASM2745824v1	42	0	1	0	0	1	1	1	1	1	1	2	1	1	1	1	1	1	0	1	1	1	2	2	1	1	1	1	1	1	1	1	1	1	1	1	1	1	1	1	1	1	1	1	2
2	Ferrovum	10	GCA_027458265_ASM2745826v1	GCA_027458265_ASM2745826v1	42	0	1	0	0	1	1	1	1	1	1	2	1	1	1	1	1	1	0	1	1	1	2	2	1	1	1	1	1	1	1	1	1	1	1	1	1	1	1	1	1	1	1	1	2
2	Ferrovum	8	GCA_027458285_ASM2745828v1	GCA_027458285_ASM2745828v1	42	0	1	0	0	1	1	1	1	1	1	2	1	1	1	1	1	1	0	1	1	1	2	2	1	1	1	1	1	1	1	1	1	1	1	1	1	1	1	1	1	1	1	1	2
2	Ferrovum	8	GCA_027458305_ASM2745830v1	GCA_027458305_ASM2745830v1	42	0	1	0	0	1	1	1	1	1	1	2	1	1	1	1	1	1	0	1	1	1	2	2	1	1	1	1	1	1	1	1	1	1	1	1	1	1	1	1	1	1	1	1	2
2	Ferrovum	8	GCA_027458325_ASM2745832v1	GCA_027458325_ASM2745832v1	41	0	1	0	0	1	1	1	1	1	1	2	1	1	2	1	1	1	0	1	1	1	2	2	1	1	1	1	1	1	1	1	1	1	1	1	1	1	1	1	1	1	1	1	3
2	Ferrovum	8	GCA_027458345_ASM2745834v1	GCA_027458345_ASM2745834v1	42	0	1	0	0	1	1	1	1	1	1	2	1	1	1	1	1	1	0	1	1	1	2	2	1	1	1	1	1	1	1	1	1	1	1	1	1	1	1	1	1	1	1	1	2
2	Ferrovum	8	GCA_027458405_ASM2745840v1	GCA_027458405_ASM2745840v1	35	0	1	0	0	1	1	1	1	1	1	1	1	0	0	1	1	1	0	1	1	1	2	2	0	1	1	1	1	2	1	1	0	0	0	1	1	1	1	1	1	1	1	1	2
2	Ferrovum	8	GCA_027458425_ASM2745842v1	GCA_027458425_ASM2745842v1	42	0	1	0	0	1	1	1	1	1	1	2	1	1	1	1	1	1	0	1	1	1	2	2	1	1	1	1	1	1	1	1	1	1	1	1	1	1	1	1	1	1	1	1	2
2	Ferrovum	5	GCA_027458445_ASM2745844v1	GCA_027458445_ASM2745844v1	41	0	1	0	0	1	1	1	1	1	2	2	1	1	1	2	1	1	1	1	1	1	2	2	1	1	1	1	1	1	1	1	1	1	1	1	1	1	1	1	1	1	0	0	2
2	Ferrovum	5	GCA_027458485_ASM2745848v1	GCA_027458485_ASM2745848v1	42	1	1	0	0	1	1	1	1	1	1	2	1	1	1	2	1	1	0	1	1	1	2	2	1	1	1	1	1	1	1	1	1	1	1	1	1	1	1	1	1	1	1	1	2
2	Ferrovum	5	GCA_027458505_ASM2745850v1	GCA_027458505_ASM2745850v1	43	0	0	0	0	1	1	1	1	1	1	2	1	1	1	3	1	1	1	1	1	1	2	2	1	1	1	1	1	1	1	1	1	1	1	1	1	1	1	1	1	1	1	1	2
2	Ferrovum	5	GCA_027458525_ASM2745852v1	GCA_027458525_ASM2745852v1	43	0	0	0	0	1	1	1	1	1	1	2	1	1	1	3	1	1	1	1	1	1	2	2	1	1	1	1	1	1	1	1	1	1	1	1	1	1	1	1	1	1	1	1	2
2	Ferrovum	14	GCA_027458565_ASM2745856v1	GCA_027458565_ASM2745856v1	42	0	1	0	0	1	1	1	1	1	1	1	1	1	1	1	1	1	1	1	2	2	2	2	2	2	2	2	2	2	2	2	2	2	2	2	2	2	2	2	2	2	3	1	4
2	Ferrovum	14	GCA_027458585_ASM2745858v1	GCA_027458585_ASM2745858v1	42	0	1	0	0	1	1	1	1	1	1	1	1	1	1	1	1	1	1	1	1	1	2	2	1	1	1	1	1	1	1	1	1	1	1	1	1	1	1	1	1	1	1	1	3
2	Ferrovum	14	GCA_027458605_ASM2745860v1	GCA_027458605_ASM2745860v1	43	0	1	0	0	1	1	1	1	1	1	1	1	1	1	1	1	1	1	1	1	1	3	3	1	1	1	1	1	1	1	1	1	1	1	1	1	1	1	1	1	1	1	1	3
2	Ferrovum	14	GCA_027458625_ASM2745862v1	GCA_027458625_ASM2745862v1	43	0	1	0	0	1	1	1	1	1	1	1	1	1	1	1	1	1	1	1	1	1	2	2	1	1	1	1	1	1	1	1	1	1	1	1	1	1	1	1	1	1	1	1	2
2	Ferrovum	14	GCA_027458645_ASM2745864v1	GCA_027458645_ASM2745864v1	43	0	1	0	0	1	1	1	1	1	1	1	1	1	1	1	1	1	1	1	1	1	2	2	1	1	1	1	1	1	1	1	1	1	1	1	1	1	1	1	1	1	1	1	2
2	Ferrovum	14	GCA_027458665_ASM2745866v1	GCA_027458665_ASM2745866v1	43	0	1	0	0	1	1	1	1	1	1	1	1	1	1	2	1	1	1	1	1	1	2	2	1	1	1	1	1	1	1	1	1	1	1	1	1	1	1	1	1	1	1	1	2
2	Ferrovum	14	GCA_027458685_ASM2745868v1	GCA_027458685_ASM2745868v1	43	0	1	0	0	1	1	1	1	1	1	1	1	1	1	2	1	1	1	1	1	1	2	2	1	1	1	1	1	1	1	1	1	1	1	1	1	1	1	1	1	1	1	1	2
2	Ferrovum	5	GCA_027460845_ASM2746084v1	GCA_027460845_ASM2746084v1	27	0	0	0	0	1	0	0	0	0	0	0	0	0	1	1	1	1	1	1	1	0	2	1	1	1	0	0	1	1	1	1	1	1	0	0	1	1	1	1	1	1	0	0	2
3	Ferriphilum	2	GCA_035427625_ASM3542762v1	GCA_035427625_ASM3542762v1	5	0	1	0	0	1	0	0	0	0	0	0	0	0	0	0	0	0	0	0	0	0	1	1	0	0	0	0	0	0	0	0	0	0	0	0	0	0	0	0	0	0	0	0	0
3	Ferriphilum	2	GCA_035427725_ASM3542772v1	GCA_035427725_ASM3542772v1	5	0	1	0	0	1	0	0	0	0	0	0	0	0	0	0	0	0	0	0	0	0	1	1	0	0	0	0	0	0	0	0	0	0	0	0	0	0	0	0	0	0	0	0	0
4	unknown 2	18	GCA_903820065_freshwater_MAG_AM_2014_D5_bin_136	GCA_903820065_freshwater_MAG_AM_2014_D5_bin_136	5	0	1	0	0	1	0	0	0	0	0	0	0	0	0	0	0	0	0	0	0	0	1	1	0	0	0	0	0	0	0	0	0	0	0	0	0	0	0	0	0	0	0	0	0
4	unknown 2	18	GCA_903821175_freshwater_MAG_Umea3p3_bin_0561	GCA_903821175_freshwater_MAG_Umea3p3_bin_0561	5	0	1	0	0	1	0	0	0	0	0	0	0	0	0	0	0	0	0	0	0	0	1	1	0	0	0	0	0	0	0	0	0	0	0	0	0	0	0	0	0	0	0	0	0
4	unknown 2	18	GCA_903822025_freshwater_MAG_AlinenLipids_bin_9231	GCA_903822025_freshwater_MAG_AlinenLipids_bin_9231	5	0	1	0	0	1	0	0	0	0	0	0	0	0	0	0	0	0	0	0	0	0	1	1	0	0	0	0	0	0	0	0	0	0	0	0	0	0	0	0	0	0	0	0	0
4	unknown 2	18	GCA_903822565_freshwater_MAG_AM_lipid_02_D6_bin_921	GCA_903822565_freshwater_MAG_AM_lipid_02_D6_bin_921	5	0	1	0	0	1	0	0	0	0	0	0	0	0	0	0	0	0	0	0	0	0	1	1	0	0	0	0	0	0	0	0	0	0	0	0	0	0	0	0	0	0	0	0	0
4	unknown 2	18	GCA_903822655_freshwater_MAG_AM_2014_D2_bin_012	GCA_903822655_freshwater_MAG_AM_2014_D2_bin_012	5	0	1	0	0	1	0	0	0	0	0	0	0	0	0	0	0	0	0	0	0	0	1	1	0	0	0	0	0	0	0	0	0	0	0	0	0	0	0	0	0	0	0	0	0
4	unknown 2	18	GCA_903826585_freshwater_MAG_Umea3p4_bin_1559	GCA_903826585_freshwater_MAG_Umea3p4_bin_1559	5	0	1	0	0	1	0	0	0	0	0	0	0	0	0	0	0	0	0	0	0	0	2	1	0	0	0	0	0	0	0	0	0	0	0	0	0	0	0	0	0	0	0	0	0
4	unknown 2	18	GCA_903828885_freshwater_MAG_Umea_bin_10548	GCA_903828885_freshwater_MAG_Umea_bin_10548	5	0	1	0	0	1	0	0	0	0	0	0	0	0	0	0	0	0	0	0	0	0	1	1	0	0	0	0	0	0	0	0	0	0	0	0	0	0	0	0	0	0	0	0	0
4	unknown 2	18	GCA_903830545_freshwater_MAG_AM_lipid_02_D4_bin_0269	GCA_903830545_freshwater_MAG_AM_lipid_02_D4_bin_0269	5	0	1	0	0	1	0	0	0	0	0	0	0	0	0	0	0	0	0	0	0	0	1	1	0	0	0	0	0	0	0	0	0	0	0	0	0	0	0	0	0	0	0	0	0
4	unknown 2	18	GCA_903832985_freshwater_MAG_MJ111018B_bin_1095	GCA_903832985_freshwater_MAG_MJ111018B_bin_1095	2	0	0	0	0	1	0	0	0	0	0	0	0	0	0	0	0	0	0	0	0	0	0	0	0	0	0	0	0	0	0	0	0	0	0	0	0	0	0	0	0	0	0	0	0
4	unknown 2	18	GCA_903833165_freshwater_MAG_AM_2014_D6_bin_368	GCA_903833165_freshwater_MAG_AM_2014_D6_bin_368	5	0	1	0	0	1	0	0	0	0	0	0	0	0	0	0	0	0	0	0	0	0	1	1	0	0	0	0	0	0	0	0	0	0	0	0	0	0	0	0	0	0	0	0	0
4	unknown 2	18	GCA_903835565_freshwater_MAG_AM_lipid_01_D6_bin_778	GCA_903835565_freshwater_MAG_AM_lipid_01_D6_bin_778	5	0	1	0	0	1	0	0	0	0	0	0	0	0	0	0	0	0	0	0	0	0	1	1	0	0	0	0	0	0	0	0	0	0	0	0	0	0	0	0	0	0	0	0	0
4	unknown 2	18	GCA_903836175_freshwater_MAG_AM_lipid_01_D4_bin_1358	GCA_903836175_freshwater_MAG_AM_lipid_01_D4_bin_1358	5	0	1	0	0	1	0	0	0	0	0	0	0	0	0	0	0	0	0	0	0	0	1	1	0	0	0	0	0	0	0	0	0	0	0	0	0	0	0	0	0	0	0	0	0
1	Solisferrum	20	GCA_903836425_freshwater_MAG_T8_022_bin_372	GCA_903836425_freshwater_MAG_T8_022_bin_372	41	0	0	1	1	1	1	1	1	1	1	1	1	1	2	2	1	1	1	1	1	0	1	2	1	1	1	2	1	1	1	1	1	1	0	1	2	1	1	1	1	1	1	1	1
4	unknown 2	18	GCA_903837095_freshwater_MAG_AM_2014_D8_bin_0316	GCA_903837095_freshwater_MAG_AM_2014_D8_bin_0316	2	0	1	0	0	1	0	0	0	0	0	0	0	0	0	0	0	0	0	0	0	0	0	0	0	0	0	0	0	0	0	0	0	0	0	0	0	0	0	0	0	0	0	0	0
4	unknown 2	18	GCA_903840545_freshwater_MAG_AM_lipid_02_D7_bin_461	GCA_903840545_freshwater_MAG_AM_lipid_02_D7_bin_461	5	0	1	0	0	1	0	0	0	0	0	0	0	0	0	0	0	0	0	0	0	0	1	1	0	0	0	0	0	0	0	0	0	0	0	0	0	0	0	0	0	0	0	0	0
4	unknown 2	18	GCA_903841005_freshwater_MAG_Ki2_D3_bin_0132	GCA_903841005_freshwater_MAG_Ki2_D3_bin_0132	5	0	1	0	0	1	0	0	0	0	0	0	0	0	0	0	0	0	0	0	0	0	1	1	0	0	0	0	0	0	0	0	0	0	0	0	0	0	0	0	0	0	0	0	0
4	unknown 2	18	GCA_903843215_freshwater_MAG_Ki2_D2_bin_0511	GCA_903843215_freshwater_MAG_Ki2_D2_bin_0511	5	0	1	0	0	1	0	0	0	0	0	0	0	0	0	0	0	0	0	0	0	0	1	1	0	0	0	0	0	0	0	0	0	0	0	0	0	0	0	0	0	0	0	0	0
4	unknown 2	18	GCA_903848375_freshwater_MAG_AM_lipid_02_D2_bin_0568	GCA_903848375_freshwater_MAG_AM_lipid_02_D2_bin_0568	5	0	1	0	0	1	0	0	0	0	0	0	0	0	0	0	0	0	0	0	0	0	1	1	0	0	0	0	0	0	0	0	0	0	0	0	0	0	0	0	0	0	0	0	0
4	unknown 2	18	GCA_903852375_freshwater_MAG_AM_2014_D7_bin_474	GCA_903852375_freshwater_MAG_AM_2014_D7_bin_474	5	0	1	0	0	1	0	0	0	0	0	0	0	0	0	0	0	0	0	0	0	0	1	1	0	0	0	0	0	0	0	0	0	0	0	0	0	0	0	0	0	0	0	0	0
4	unknown 2	18	GCA_903857455_freshwater_MAG_AM_2014_D4_bin_091	GCA_903857455_freshwater_MAG_AM_2014_D4_bin_091	5	0	1	0	0	1	0	0	0	0	0	0	0	0	0	0	0	0	0	0	0	0	1	1	0	0	0	0	0	0	0	0	0	0	0	0	0	0	0	0	0	0	0	0	0
4	unknown 2	18	GCA_903861385_freshwater_MAG_AM_lipid_02_D8_bin_591	GCA_903861385_freshwater_MAG_AM_lipid_02_D8_bin_591	5	0	1	0	0	1	0	0	0	0	0	0	0	0	0	0	0	0	0	0	0	0	1	1	0	0	0	0	0	0	0	0	0	0	0	0	0	0	0	0	0	0	0	0	0
4	unknown 2	18	GCA_903861785_freshwater_MAG_AM_2014_D3_bin_373	GCA_903861785_freshwater_MAG_AM_2014_D3_bin_373	4	0	1	0	0	1	0	0	0	0	0	0	0	0	0	0	0	0	0	0	0	0	1	1	0	0	0	0	0	0	0	0	0	0	0	0	0	0	0	0	0	0	0	0	0
1	Solisferrum	20	GCA_903863375_freshwater_MAG_T8_5_bin_086	GCA_903863375_freshwater_MAG_T8_5_bin_086	43	0	0	1	1	1	1	1	1	1	1	1	1	1	2	1	1	1	1	1	1	1	2	2	1	1	1	1	1	1	1	1	1	1	1	1	1	1	1	1	1	1	1	1	1
4	unknown 2	18	GCA_903863795_freshwater_MAG_AM3_bin_0275	GCA_903863795_freshwater_MAG_AM3_bin_0275	5	0	1	0	0	1	0	0	0	0	0	0	0	0	0	0	0	0	0	0	0	0	1	1	0	0	0	0	0	0	0	0	0	0	0	0	0	0	0	0	0	0	0	0	0
4	unknown 2	18	GCA_903866845_freshwater_MAG_AM_lipid_02_D3_bin_0234	GCA_903866845_freshwater_MAG_AM_lipid_02_D3_bin_0234	3	0	1	0	0	1	0	0	0	0	0	0	0	0	0	0	0	0	0	0	0	0	0	1	0	0	0	0	0	0	0	0	0	0	0	0	0	0	0	0	0	0	0	0	0
1	Solisferrum	21	GCA_903867885_freshwater_MAG_Ki1_0_7m_bin_0142	GCA_903867885_freshwater_MAG_Ki1_0_7m_bin_0142	44	0	0	1	1	1	1	1	1	1	1	1	1	1	1	1	1	1	1	1	1	1	2	2	1	1	2	1	1	1	1	1	1	1	1	1	1	1	1	1	1	1	1	1	1
4	unknown 2	18	GCA_903869925_freshwater_MAG_Kiruna_bin_03468	GCA_903869925_freshwater_MAG_Kiruna_bin_03468	5	0	1	0	0	1	0	0	0	0	0	0	0	0	0	0	0	0	0	0	0	0	1	1	0	0	0	0	0	0	0	0	0	0	0	0	0	0	0	0	0	0	0	0	0
1	Solisferrum	19	GCA_903874865_freshwater_MAG_T7_022_bin_310	GCA_903874865_freshwater_MAG_T7_022_bin_310	43	0	0	1	1	1	1	1	1	1	1	2	1	1	1	1	1	1	1	1	1	1	2	2	1	1	1	1	1	1	1	1	1	1	1	1	1	1	1	1	1	1	1	1	1
4	unknown 2	18	GCA_903874915_freshwater_MAG_AM_lipid_02_D5_bin_1010	GCA_903874915_freshwater_MAG_AM_lipid_02_D5_bin_1010	5	0	1	0	0	1	0	0	0	0	0	0	0	0	0	0	0	0	0	0	0	0	1	1	0	0	0	0	0	0	0	0	0	0	0	0	0	0	0	0	0	0	0	0	0
4	unknown 2	18	GCA_903875195_freshwater_MAG_KR_bin_3867	GCA_903875195_freshwater_MAG_KR_bin_3867	3	0	1	0	0	1	0	0	0	0	0	0	0	0	0	0	0	0	0	0	0	0	0	0	0	0	0	0	0	0	0	0	0	0	0	0	0	0	0	0	0	0	0	0	0
4	unknown 2	18	GCA_903875515_freshwater_MAG_MJ_2014_bin_0993	GCA_903875515_freshwater_MAG_MJ_2014_bin_0993	5	0	1	0	0	1	0	0	0	0	0	0	0	0	0	0	0	0	0	0	0	0	1	1	0	0	0	0	0	0	0	0	0	0	0	0	0	0	0	0	0	0	0	0	0
4	unknown 2	18	GCA_903880245_freshwater_MAG_AM_lipid_02_D1_bin_0779	GCA_903880245_freshwater_MAG_AM_lipid_02_D1_bin_0779	4	0	1	0	0	1	0	0	0	0	0	0	0	0	0	0	0	0	0	0	0	0	1	1	0	0	0	0	0	0	0	0	0	0	0	0	0	0	0	0	0	0	0	0	0
4	unknown 2	18	GCA_903883785_freshwater_MAG_AM_lipid_01_D8_bin_1173	GCA_903883785_freshwater_MAG_AM_lipid_01_D8_bin_1173	4	0	1	0	0	1	0	0	0	0	0	0	0	0	0	0	0	0	0	0	0	0	1	1	0	0	0	0	0	0	0	0	0	0	0	0	0	0	0	0	0	0	0	0	0
4	unknown 2	18	GCA_903884735_freshwater_MAG_Umea2p3_bin_1231	GCA_903884735_freshwater_MAG_Umea2p3_bin_1231	5	0	1	0	0	1	0	0	0	0	0	0	0	0	0	0	0	0	0	0	0	0	1	1	0	0	0	0	0	0	0	0	0	0	0	0	0	0	0	0	0	0	0	0	0
4	unknown 2	18	GCA_903887705_freshwater_MAG_AM_lipid_02_D9_bin_0562	GCA_903887705_freshwater_MAG_AM_lipid_02_D9_bin_0562	5	0	1	0	0	1	0	0	0	0	0	0	0	0	0	0	0	0	0	0	0	0	1	1	0	0	0	0	0	0	0	0	0	0	0	0	0	0	0	0	0	0	0	0	0
4	unknown 2	18	GCA_903889055_freshwater_MAG_AM2_bin_1491	GCA_903889055_freshwater_MAG_AM2_bin_1491	4	0	0	0	0	2	0	0	0	0	0	0	0	0	0	0	0	0	0	0	0	0	1	1	0	0	0	0	0	0	0	0	0	0	0	0	0	0	0	0	0	0	0	0	0
4	unknown 2	18	GCA_903889705_freshwater_MAG_Kiruna2_bin_1322	GCA_903889705_freshwater_MAG_Kiruna2_bin_1322	5	0	0	0	0	1	0	0	0	0	0	0	0	0	0	0	0	0	0	0	0	0	1	1	0	0	0	0	0	0	0	0	0	0	0	0	0	0	0	0	0	0	0	0	0
1	Solisferrum	19	GCA_903893215_freshwater_MAG_T7_5_bin_083	GCA_903893215_freshwater_MAG_T7_5_bin_083	43	0	0	1	1	1	1	1	1	1	1	2	1	1	1	1	1	1	1	1	1	1	2	2	1	1	1	1	1	1	1	1	1	1	1	1	1	1	1	1	1	1	1	1	1
4	unknown 2	18	GCA_903898005_freshwater_MAG_MJ120716A_bin_0906	GCA_903898005_freshwater_MAG_MJ120716A_bin_0906	5	0	1	0	0	1	0	0	0	0	0	0	0	0	0	0	0	0	0	0	0	0	1	1	0	0	0	0	0	0	0	0	0	0	0	0	0	0	0	0	0	0	0	0	0
4	unknown 2	18	GCA_903898945_freshwater_MAG_Umea2_bin_1816	GCA_903898945_freshwater_MAG_Umea2_bin_1816	5	0	1	0	0	1	0	0	0	0	0	0	0	0	0	0	0	0	0	0	0	0	1	1	0	0	0	0	0	0	0	0	0	0	0	0	0	0	0	0	0	0	0	0	0
4	unknown 2	18	GCA_903900115_freshwater_MAG_Umea3p2_bin_1342	GCA_903900115_freshwater_MAG_Umea3p2_bin_1342	5	0	1	0	0	1	0	0	0	0	0	0	0	0	0	0	0	0	0	0	0	0	1	1	0	0	0	0	0	0	0	0	0	0	0	0	0	0	0	0	0	0	0	0	0
4	unknown 2	18	GCA_903905865_freshwater_MAG_Umea2p2_bin_0231	GCA_903905865_freshwater_MAG_Umea2p2_bin_0231	5	0	1	0	0	1	0	0	0	0	0	0	0	0	0	0	0	0	0	0	0	0	1	1	0	0	0	0	0	0	0	0	0	0	0	0	0	0	0	0	0	0	0	0	0
4	unknown 2	18	GCA_903908525_freshwater_MAG_MJ_time_bin_3204	GCA_903908525_freshwater_MAG_MJ_time_bin_3204	4	0	1	0	0	1	0	0	0	0	0	0	0	0	0	0	0	0	0	0	0	0	1	1	0	0	0	0	0	0	0	0	0	0	0	0	0	0	0	0	0	0	0	0	0
4	unknown 2	18	GCA_903909215_freshwater_MAG_Ki2_D1_bin_0902	GCA_903909215_freshwater_MAG_Ki2_D1_bin_0902	5	0	1	0	0	1	0	0	0	0	0	0	0	0	0	0	0	0	0	0	0	0	1	1	0	0	0	0	0	0	0	0	0	0	0	0	0	0	0	0	0	0	0	0	0
4	unknown 2	18	GCA_903912945_freshwater_MAG_AM_2014_D1_bin_437	GCA_903912945_freshwater_MAG_AM_2014_D1_bin_437	5	0	1	0	0	1	0	0	0	0	0	0	0	0	0	0	0	0	0	0	0	0	1	1	0	0	0	0	0	0	0	0	0	0	0	0	0	0	0	0	0	0	0	0	0
4	unknown 2	18	GCA_903913085_freshwater_MAG_AM_lipid_01_D5_bin_732	GCA_903913085_freshwater_MAG_AM_lipid_01_D5_bin_732	5	0	1	0	0	1	0	0	0	0	0	0	0	0	0	0	0	0	0	0	0	0	1	1	0	0	0	0	0	0	0	0	0	0	0	0	0	0	0	0	0	0	0	0	0
4	unknown 2	18	GCA_903915815_freshwater_MAG_AM_lipid_01_D7_bin_0453	GCA_903915815_freshwater_MAG_AM_lipid_01_D7_bin_0453	5	0	1	0	0	1	0	0	0	0	0	0	0	0	0	0	0	0	0	0	0	0	1	1	0	0	0	0	0	0	0	0	0	0	0	0	0	0	0	0	0	0	0	0	0
4	unknown 2	18	GCA_903918665_freshwater_MAG_AM_2014_bin_2483	GCA_903918665_freshwater_MAG_AM_2014_bin_2483	4	0	1	0	0	1	0	0	0	0	0	0	0	0	0	0	0	0	0	0	0	0	1	1	0	0	0	0	0	0	0	0	0	0	0	0	0	0	0	0	0	0	0	0	0
4	unknown 2	18	GCA_903923045_freshwater_MAG_AM_lipid_01_D9_bin_0929	GCA_903923045_freshwater_MAG_AM_lipid_01_D9_bin_0929	5	0	0	0	0	1	0	0	0	0	0	0	0	0	0	0	0	0	0	0	0	0	1	1	0	0	0	0	0	0	0	0	0	0	0	0	0	0	0	0	0	0	0	0	0
4	unknown 2	18	GCA_903923165_freshwater_MAG_MJ110927B_bin_233	GCA_903923165_freshwater_MAG_MJ110927B_bin_233	5	0	1	0	0	1	0	0	0	0	0	0	0	0	0	0	0	0	0	0	0	0	1	1	0	0	0	0	0	0	0	0	0	0	0	0	0	0	0	0	0	0	0	0	0
4	unknown 2	18	GCA_903925495_freshwater_MAG_Umea3_bin_0597	GCA_903925495_freshwater_MAG_Umea3_bin_0597	5	0	1	0	0	1	0	0	0	0	0	0	0	0	0	0	0	0	0	0	0	0	1	1	0	0	0	0	0	0	0	0	0	0	0	0	0	0	0	0	0	0	0	0	0
1	Solisferrum	20	GCA_903926265_freshwater_MAG_T8_bin_611	GCA_903926265_freshwater_MAG_T8_bin_611	43	0	0	1	1	1	1	1	1	1	1	1	1	1	2	1	1	1	1	1	1	1	2	2	1	1	1	1	1	1	1	1	1	1	1	1	1	1	1	1	1	1	1	1	1
2	Ferrovum	7	Wind-1.11	Wind_11	37	0	1	0	0	1	1	1	1	1	1	2	1	1	1	1	1	1	1	1	1	0	2	2	0	1	1	1	1	0	0	1	1	1	0	1	1	1	1	1	1	1	1	1	2
2	unknown	22	Wind-1.5	Wind_5	4	0	0	0	0	1	0	0	0	0	0	0	0	0	0	0	0	0	0	0	0	0	1	1	0	0	0	0	0	0	0	0	0	0	0	0	0	0	0	0	0	0	0	0	0
2	Ferrovum	1	Wind-1.6	Wind_6	32	0	1	0	0	1	1	1	1	1	1	0	0	0	0	0	0	0	0	1	1	1	2	3	1	1	1	1	1	1	1	1	1	1	1	1	1	1	1	0	0	0	1	1	2
[truncated: 4 more columns]
