# Supplementary material for: Metabolic diversity of Ferrovaceae and potential contributions to iron oxidation
Source: Appl Environ Microbiol. 2026 Jun 3;92(7):e00700-26. doi: 10.1128/aem.00700-26 (PMC13390463; doi:10.1128/aem.00700-26)
Supplement: Table S2 — Phototrophy-related genes present in Ca. Solisferrum genomes. [file aem.00700-26-s0003.xlsx]

## Sheet: Phototrophy Related Genes
Supplemental Table 2. Phototrophy related genes present in Ca. Solisferrum genomes.
	Species Number	Reaction Center				Bacteriochlorophyll Synthesis								Electron Transport Chain
		pufL	pufM	pucA	pucB	bchL	bchN	bchI	bchD	bchM	bchZ	bchY	bchx	petA	petC	cycA
GCA_903905585_freshwater_MAG_AlinenLipids_bin_7662	16	1	1		1	1		1	1	1	1	1	2	1	1	1
GCA_903829055_freshwater_MAG_T7_bin_604	19	1	1	1		1		1		1	1	1	1	1	1	1
GCA_903874865_freshwater_MAG_T7_022_bin_310	19	1	1	1		1		1		1	1	1	1	1	1	1
GCA_903893215_freshwater_MAG_T7_5_bin_083	19	1	1	1		1		1		1	1	1	1			1
GCA_903836425_freshwater_MAG_T8_022_bin_372	20	1	1	1	1	1	1			1	1	1	1	1	1	1
GCA_903863375_freshwater_MAG_T8_5_bin_086	20	1	1	1	1	1	1	1		1	1	1	1	1	1	1
GCA_903926265_freshwater_MAG_T8_bin_611	20	1	1	1	1	1	1	1	1	1	1	1	1	2	2	1
GCA_903867885_freshwater_MAG_Ki1_0_7m_bin_0142	21	1	1		1	1		1	1	1		1	1	1	1
